# Supplementary material for: Systematic Analysis of Fertility Conversion via WGCNA Implicates a Compensatory Regulatory Network in a Reverse Thermosensitive Genic Male Sterility Line of Eggplant (Solanum melongena L.)
Source: Int J Mol Sci. 2025 Nov 9;26(22):10873. doi: 10.3390/ijms262210873 (PMC12652905; doi:10.3390/ijms262210873)
Supplement: Supplementary file 1 [file ijms-26-10873-s001.zip › Supplementary Tables.xlsx]

## Sheet: Table S1
Supplement Table S1. Genes in royalblue module
red labeled are hub genes
GeneID	MLa_group_fpkm	MLb_group_fpkm	MH_group_fpkm	MZ_group_fpkm	CL_group_fpkm	CH_group_fpkm	CZ_group_fpkm
Sme2.5_00086.1_g00010.1	2.24022	2.55534	8.84367	1.35053	10.4748	11.0374	5.50038
Sme2.5_00326.1_g00008.1	14.4408	17.2463	60.5751	15.8152	43.1523	86.551	31.811
Sme2.5_00381.1_g00003.1	50.7229	50.5208	106.06	59.4211	100.782	145.507	70.7144
Sme2.5_00401.1_g00009.1	4.04905	7.52441	49.914	2.47466	59.2767	62.9856	13.1299
Sme2.5_00588.1_g00013.1	0.146831	1.99763	124.994	0.108722	111.259	218.689	28.5252
Sme2.5_00630.1_g00007.1	0.111941	0.177973	2.83264	0.0496434	2.10649	2.84236	0.532488
Sme2.5_00661.1_g00006.1	2.02573	4.1387	34.868	4.1743	54.0473	71.798	18.1696
Sme2.5_00946.1_g00009.1	10.3224	11.556	185.473	7.17152	148.801	216.117	57.0012
Sme2.5_01685.1_g00005.1	25.1211	24.4364	56.0111	23.7838	63.0696	82.4807	41.6088
Sme2.5_01699.1_g00001.1	2.1049	3.24845	49.6989	4.19978	29.4639	61.2276	17.1346
Sme2.5_01999.1_g00002.1	9.65306	11.8405	41.0038	13.3486	35.1466	44.502	16.2183
Sme2.5_02393.1_g00002.1	3.07168	5.32885	24.8922	0.936007	34.1269	33.6805	8.07469
Sme2.5_02901.1_g00006.1	3.69428	6.65793	52.043	3.6824	48.6977	74.4384	20.4319
Sme2.5_03296.1_g00005.1	67.0532	54.8484	227.252	70.377	142.196	211.717	87.6125
Sme2.5_03554.1_g00002.1	1.88964	2.16309	4.01182	1.29536	5.57999	6.4167	2.76281
Sme2.5_04278.1_g00007.1	0.135184	0.0976364	1.96391	0.0592932	1.89711	2.64271	0.835268
Sme2.5_04329.1_g00002.1	0.866613	1.42331	13.025	0.448493	8.58621	17.3168	4.00154
Sme2.5_05607.1_g00004.1	1.69646	2.51862	115.664	2.3348	90.8312	156.054	36.4854
Sme2.5_07339.1_g00002.1	18.704	10.8854	58.7348	18.5902	38.7755	78.3144	34.7643
Sme2.5_08580.1_g00001.1	2.09105	2.72391	95.4289	3.96531	102.328	139.42	28.3492
Sme2.5_30038.1_g00002.1	26.6502	35.3772	123.265	19.8064	84.0379	133.825	35.4017
novel.1111	3.1561	2.97206	4.23881	3.11448	5.75227	6.81001	3.50584
novel.1401	17.3029	22.2611	31.9077	17.8575	32.8853	20.7068	15.2519
novel.1732	0.0685532	0.314147	12.9886	0.0674618	45.8814	30.992	5.39569
novel.2311	2.06721	2.87615	5.86559	1.44715	6.99716	6.3264	1.40581
novel.2521	0.160645	0.307104	4.06636	0	4.95131	3.75735	0.358697
novel.2966	2.13087	1.19992	5.25129	1.02645	6.27913	2.38962	1.45327
novel.317	12.5381	7.0166	4.09094	7.51471	1.72506	2.98229	5.30078
novel.3360	0	0.0431551	1.85207	0	1.27392	1.10604	0.0606445
Sme2.5_00002.1_g00024.1	33.4327	42.0443	49.5721	28.2595	63.4296	49.0646	27.9091
Sme2.5_00006.1_g00009.1	457.165	212.911	854.073	100.286	1909.77	1571.77	519.177
Sme2.5_00006.1_g00036.1	27.5961	23.4527	22.9328	27.969	18.9877	20.4683	26.7223
Sme2.5_00007.1_g00027.1	27.6625	26.7226	48.044	14.9528	82.4232	48.4997	24.0566
Sme2.5_00011.1_g00026.1	0.404747	0.547014	1.6755	0.882023	2.29704	2.33838	1.43314
Sme2.5_00015.1_g00037.1	7.43487	6.47473	5.55321	6.66877	4.73094	5.54752	6.08299
Sme2.5_00016.1_g00020.1	4.5377	4.83148	7.4844	2.96868	6.43769	7.96341	5.75335
Sme2.5_00033.1_g00006.1	7.64414	13.4692	21.4424	8.7308	20.6834	16.7455	11.3313
Sme2.5_00075.1_g00010.1	9.14005	9.36644	6.21241	11.9467	5.31461	4.35191	9.61215
Sme2.5_00077.1_g00002.1	17.2336	19.7624	20.9271	17.5156	20.9871	24.0861	18.4675
Sme2.5_00083.1_g00009.1	42.4351	35.0556	83.1764	34.4871	110.898	76.613	89.7365
Sme2.5_00106.1_g00001.1	14.2847	13.4927	17.3684	12.2642	18.162	21.1313	15.3964
Sme2.5_00114.1_g00007.1	7.28337	22.4929	45.2034	5.63507	34.8849	76.2691	14.78
Sme2.5_00131.1_g00007.1	2.08948	5.0987	5.55894	1.1861	9.46336	7.32605	1.95066
Sme2.5_00133.1_g00015.1	33.466	34.3062	44.2597	29.8958	41.5694	35.9878	28.078
Sme2.5_00169.1_g00013.1	4.21354	5.43304	7.86417	3.70722	8.20448	7.84651	5.78919
Sme2.5_00183.1_g00002.1	20.4007	17.0143	32.1895	17.2984	25.8026	30.5317	23.3713
Sme2.5_00187.1_g00006.1	4.04938	2.7923	4.94894	2.98686	5.38408	5.41296	4.91761
Sme2.5_00236.1_g00017.1	4.80706	4.14113	3.05226	4.57258	3.0058	2.74785	3.6951
Sme2.5_00264.1_g00026.1	22.0976	30.6404	34.4778	25.6944	52.1663	33.6218	31.1035
Sme2.5_00265.1_g00007.1	3.05053	11.6677	18.0677	4.52929	35.2875	26.6827	9.31789
Sme2.5_00367.1_g00003.1	3.78846	5.21481	43.3199	1.15443	54.2742	26.4582	9.62378
Sme2.5_00368.1_g00012.1	38.9143	50.5203	75.7639	63.7471	65.2646	103.502	58.8688
Sme2.5_00372.1_g00012.1	7.80825	6.39626	19.9918	5.54236	12.9329	19.7111	10.3868
Sme2.5_00385.1_g00005.1	3.35842	3.93224	4.37288	3.04585	5.68566	4.86735	3.5099
Sme2.5_00407.1_g00005.1	11.7012	11.7229	21.6355	5.5346	18.4928	21.3755	8.87224
Sme2.5_00417.1_g00021.1	23.0622	21.1951	19.2963	23.4705	18.8338	15.7287	21.8165
Sme2.5_00446.1_g00010.1	2.52126	2.3866	9.41946	1.53725	15.4842	9.15392	6.83618
Sme2.5_00475.1_g00010.1	29.3975	30.0392	379.022	4.93778	306.664	280.027	79.6744
Sme2.5_00482.1_g00008.1	19.9463	26.1293	82.2896	31.3053	49.5842	111.541	39.2201
Sme2.5_00565.1_g00015.1	0.814784	0.615041	9.73495	0.169611	10.3849	9.13729	2.73089
Sme2.5_00572.1_g00013.1	8.71463	17.5609	29.1235	4.32903	25.1233	30.0679	15.8162
Sme2.5_00574.1_g00002.1	3.82886	5.21814	14.9185	3.22461	14.0167	10.6381	4.71997
Sme2.5_00579.1_g00008.1	16.1461	24.9234	52.0704	8.57673	29.9765	33.3315	12.5456
Sme2.5_00579.1_g00012.1	19.4882	22.3337	6.17601	18.7976	13.751	14.675	22.4414
Sme2.5_00609.1_g00014.1	12.2667	13.2237	15.1162	11.373	17.6088	18.0734	14.377
Sme2.5_00653.1_g00018.1	10.8695	15.3837	19.8204	13.429	28.3969	30.7337	11.1293
Sme2.5_00676.1_g00017.1	4.24968	3.19794	4.43003	3.49028	5.69966	3.82285	3.09998
Sme2.5_00678.1_g00006.1	0.228622	0.264482	1.20246	0.415515	2.16661	1.77685	1.01774
Sme2.5_00713.1_g00012.1	9.78386	6.30281	0.807282	7.30611	1.5684	1.15059	5.48134
Sme2.5_00729.1_g00001.1	19.8017	14.4623	16.6929	17.2119	11.6946	11.9	17.6608
Sme2.5_00733.1_g00016.1	0.0187194	0.0716054	1.44387	0.0492434	1.81224	1.81495	0.244748
Sme2.5_00737.1_g00013.1	5.9881	2.00766	4.92665	4.83488	19.1535	25.9755	9.36417
Sme2.5_00748.1_g00003.1	4.04394	12.4455	27.0178	7.92087	51.9592	33.6864	11.0068
Sme2.5_00756.1_g00006.1	29.3955	26.7187	28.1915	26.3123	40.3851	38.841	30.7634
Sme2.5_00776.1_g00002.1	81.6032	159.981	239.006	103.29	389.821	162.965	106.427
Sme2.5_00779.1_g00016.1	14.0834	14.1472	17.3604	12.5543	16.1637	17.3678	14.7766
Sme2.5_00789.1_g00017.1	36.1108	37.6263	46.6751	31.2024	58.96	50.3164	39.2539
Sme2.5_00853.1_g00010.1	7.80262	6.83746	10.0441	6.05041	11.8882	9.69341	7.29057
Sme2.5_00909.1_g00010.1	0.691611	1.06047	4.70286	1.11512	8.91037	6.84342	2.89895
Sme2.5_00950.1_g00003.1	5.33275	6.84042	14.9592	6.94649	24.0824	15.0366	9.09022
Sme2.5_01004.1_g00009.1	12.3436	18.0199	30.4506	9.04	29.5659	23.6092	9.20572
Sme2.5_01027.1_g00002.1	1.71995	2.91914	3.49952	0.954172	3.09441	3.71287	2.05437
Sme2.5_01044.1_g00002.1	0.0660976	0.0532847	1.0517	0.0323488	2.03002	4.17508	0.628423
Sme2.5_01065.1_g00001.1	1.77564	1.48665	4.40747	3.04993	3.73323	3.5546	2.50164
Sme2.5_01085.1_g00002.1	2.44934	4.87848	50.7276	2.31431	119.986	123.649	27.3387
Sme2.5_01105.1_g00002.1	24.2856	27.7768	37.6559	19.7791	43.35	40.2181	27.5021
Sme2.5_01109.1_g00003.1	6.92608	6.73446	9.04429	6.7018	9.99677	8.06455	8.11609
Sme2.5_01119.1_g00002.1	21.7058	20.1656	35.2224	20.6497	33.0297	35.7057	32.1476
Sme2.5_01164.1_g00007.1	26.3589	22.9679	20.92	27.0178	21.0298	19.4822	23.2052
Sme2.5_01233.1_g00011.1	8.9575	7.31085	14.8311	10.607	18.9311	13.5841	9.35943
Sme2.5_01236.1_g00001.1	1.31154	1.42036	2.42793	1.38446	2.66166	3.65103	2.13735
Sme2.5_01333.1_g00003.1	11.5277	10.3306	18.2072	5.24264	22.9871	24.218	8.3763
Sme2.5_01369.1_g00003.1	1.24917	1.32368	2.0534	0.693998	2.4304	2.66599	1.52867
Sme2.5_01371.1_g00012.1	27.6064	28.5278	29.326	23.8658	33.6282	31.8886	27.8786
Sme2.5_01385.1_g00014.1	0.350713	0.378939	5.62829	0.892689	4.36883	3.55195	1.77522
Sme2.5_01411.1_g00010.1	36.4357	34.3669	27.8977	35.5612	29.5374	25.3703	31.1244
Sme2.5_01512.1_g00008.1	12.6969	13.9088	17.4914	13.1595	16.6557	19.0193	17.5438
Sme2.5_01521.1_g00024.1	91.8291	109.69	132.184	103.808	220.041	196.433	142.551
Sme2.5_01537.1_g00005.1	15.7396	14.8697	12.4951	16.2231	10.8881	11.2524	13.3671
Sme2.5_01567.1_g00005.1	2.4263	2.97529	5.31847	1.71117	4.59526	3.23828	2.52126
Sme2.5_01569.1_g00002.1	12.7487	14.7131	18.0897	10.8436	16.9191	14.997	12.4734
Sme2.5_01638.1_g00005.1	0.474923	0.509089	0.852042	0.656635	1.82361	1.78285	0.988971
Sme2.5_01644.1_g00002.1	4.8305	5.08624	5.50901	4.61729	13.4435	29.9609	8.23339
Sme2.5_01649.1_g00014.1	13.2894	16.5264	34.8463	9.3539	79.1764	50.2863	19.3236
Sme2.5_01804.1_g00008.1	14.3104	10.9795	17.7514	7.82671	19.4874	24.3049	15.9557
Sme2.5_01892.1_g00008.1	31.1076	26.7076	22.0792	32.2508	22.7702	21.0145	27.1034
Sme2.5_01920.1_g00003.1	5.88277	9.19036	9.56953	2.63569	17.3716	11.6351	6.93371
Sme2.5_01952.1_g00001.1	136.81	103.731	91.3913	107.439	80.798	86.437	104.555
Sme2.5_01961.1_g00011.1	11.4503	8.88912	10.2797	11.3654	18.819	17.15	13.0765
Sme2.5_02005.1_g00009.1	6.4405	5.52008	7.9639	6.80194	10.0083	11.1043	9.70265
Sme2.5_02019.1_g00004.1	6.04583	5.77292	4.0636	5.87192	4.6439	4.51313	6.21881
Sme2.5_02028.1_g00008.1	17.89	22.7972	33.0107	13.4688	27.5661	28.4978	15.1007
Sme2.5_02138.1_g00005.1	167.446	168.942	223.965	162.043	302.439	283.795	203.829
Sme2.5_02140.1_g00001.1	2.37363	3.92335	7.79257	1.36427	13.7583	6.99412	2.0912
Sme2.5_02174.1_g00001.1	0.282544	0.0556492	6.29055	0.0419314	8.36771	6.39977	1.69885
Sme2.5_02195.1_g00011.1	29.2512	25.8709	37.4001	23.0398	34.8248	52.3479	32.7443
Sme2.5_02276.1_g00002.1	41.4165	33.3885	47.4566	39.4929	47.761	40.6529	39.2596
Sme2.5_02282.1_g00005.1	1.43463	1.32046	2.39973	0.678414	1.97814	2.62526	1.50045
Sme2.5_02286.1_g00004.1	13.3637	14.993	5.91757	12.21	6.75362	6.22918	13.6793
Sme2.5_02289.1_g00006.1	2.77882	2.52902	1.93624	3.23437	1.86121	1.53251	2.63302
Sme2.5_02316.1_g00005.1	16.7122	22.81	33.3433	4.65446	44.5831	51.3936	16.4889
Sme2.5_02324.1_g00010.1	5.18471	5.50315	14.4038	4.37863	21.9216	16.1202	9.30491
Sme2.5_02346.1_g00001.1	41.0985	36.9111	61.782	40.0991	60.2614	53.3036	48.3044
Sme2.5_02364.1_g00005.1	27.8653	29.1175	36.6341	29.2601	41.8363	35.8347	33.5247
Sme2.5_02440.1_g00001.1	1.79439	2.30199	6.77233	0.560521	11.5195	5.26999	2.55543
Sme2.5_02473.1_g00001.1	16.4307	13.4889	6.44396	15.5394	8.4517	7.13766	12.0917
Sme2.5_02585.1_g00005.1	42.8289	41.4048	44.3565	32.9997	56.4098	52.9976	36.3643
Sme2.5_02633.1_g00005.1	0.725912	1.27451	3.6833	1.13662	2.62074	2.44863	1.40535
Sme2.5_02691.1_g00003.1	33.3557	27.7735	24.3376	31.924	21.6511	20.4232	24.5196
Sme2.5_02726.1_g00002.1	15.8278	28.7189	33.0964	24.4526	50.8001	49.5006	25.2436
Sme2.5_02743.1_g00003.1	22.0564	19.6936	44.4865	29.086	42.7244	60.63	39.4721
Sme2.5_02777.1_g00006.1	1.62153	1.13553	4.24447	0.886702	4.06875	6.03611	3.40466
Sme2.5_02856.1_g00008.1	2.80843	4.22515	6.13827	1.15394	10.841	6.44173	2.44045
Sme2.5_02982.1_g00001.1	25.0416	25.1316	21.5701	26.0261	22.0838	23.4861	25.9231
Sme2.5_03010.1_g00002.1	12.3771	12.9974	19.0069	9.7146	17.1464	10.5972	10.1331
Sme2.5_03223.1_g00004.1	8.97568	28.6591	251.66	1.17511	138.8	154.78	25.8651
Sme2.5_03284.1_g00005.1	0.630649	0.955109	1.75816	0.12189	4.03376	4.60424	0.853297
Sme2.5_03330.1_g00001.1	0.279204	0.0846528	2.16137	0.0859914	2.0409	1.70278	0.46757
Sme2.5_03333.1_g00008.1	26.6919	18.7452	45.8567	24.1184	43.8402	39.0931	36.6107
Sme2.5_03354.1_g00003.1	28.1018	36.2491	41.6541	40.4949	62.4901	63.5555	45.5588
Sme2.5_03498.1_g00006.1	10.31	11.0355	11.459	10.3905	13.0133	12.3964	11.6726
Sme2.5_03548.1_g00003.1	14.2107	14.5148	18.9019	7.35794	29.4997	28.7744	16.2956
Sme2.5_03554.1_g00008.1	12.1818	10.2316	14.3872	8.49196	19.3015	15.7098	13.3576
Sme2.5_03606.1_g00002.1	24.0971	14.4888	40.8732	28.0981	50.3153	50.6413	41.7529
Sme2.5_03671.1_g00008.1	0	0	1.48194	0	1.80587	1.35134	0.250765
Sme2.5_03682.1_g00010.1	28.5043	23.9045	53.4366	21.3817	74.5222	134.48	54.5417
Sme2.5_03733.1_g00005.1	57.944	53.8412	177.156	79.1841	131.185	90.7487	87.5371
Sme2.5_03826.1_g00001.1	14.346	12.6203	29.8486	16.5454	33.3456	29.3183	18.6237
Sme2.5_03830.1_g00002.1	28.4931	29.1126	22.9447	30.4712	21.5418	15.0603	25.8354
Sme2.5_03838.1_g00002.1	2.28026	2.10158	6.81801	2.61726	6.46902	6.87353	4.18855
Sme2.5_03873.1_g00004.1	45.0952	45.4533	61.1386	48.5209	72.9255	65.099	58.9343
Sme2.5_03963.1_g00008.1	13.1401	7.56401	26.2587	12.7156	21.2301	27.6011	16.4614
Sme2.5_04155.1_g00002.1	14.2539	22.7925	69.9366	12.2487	80.4025	53.5704	11.0562
Sme2.5_04323.1_g00001.1	18.7885	20.5633	42.2072	42.3647	39.879	65.4941	43.8957
Sme2.5_04355.1_g00004.1	8.87657	7.78662	11.5342	7.6597	16.9134	13.9819	12.1172
Sme2.5_04388.1_g00001.1	35.6349	34.4522	28.122	38.4345	29.5631	25.2071	32.7956
Sme2.5_04446.1_g00002.1	0.257495	0.343235	2.38663	0.344584	4.22223	3.33045	1.75383
Sme2.5_04651.1_g00001.1	166.21	198.216	455.472	243.497	403.286	292.432	245.04
Sme2.5_04850.1_g00004.1	10.0923	9.58231	12.4324	9.94336	13.3567	12.0562	8.81367
Sme2.5_05028.1_g00005.1	1.75674	3.79306	6.68724	1.0028	8.19652	4.47138	1.45409
Sme2.5_05124.1_g00002.1	107.028	104.686	137.101	82.9855	215.329	180.18	100.94
Sme2.5_05213.1_g00003.1	6.79222	9.12599	13.616	4.71078	13.9016	13.6892	9.28001
Sme2.5_05295.1_g00002.1	35.9463	33.5522	27.3991	31.8475	25.7186	27.7755	29.7189
Sme2.5_05302.1_g00002.1	0.585372	0.0954561	3.07268	0.273336	5.48629	4.51664	2.34664
Sme2.5_05316.1_g00002.1	0.583588	0.791015	2.10633	0.398932	1.83229	0.68886	0.589864
Sme2.5_05599.1_g00003.1	25.1073	25.2994	26.4715	23.2142	28.2329	29.0051	24.6006
Sme2.5_05723.1_g00001.1	0.640381	1.30375	5.86793	0.492161	7.28884	3.21202	0.956747
Sme2.5_05790.1_g00004.1	7.82754	8.88404	9.39396	6.4956	11.9144	10.7515	8.50263
Sme2.5_05859.1_g00002.1	44.1334	54.0342	58.0036	39.4454	110.558	101.294	63.7487
Sme2.5_05868.1_g00003.1	2.94687	2.16917	6.02704	1.02684	6.86242	5.8009	2.97997
Sme2.5_05951.1_g00005.1	0.578588	1.02601	2.99175	0.378025	3.09322	7.16722	1.66592
Sme2.5_06185.1_g00004.1	6.07255	11.1126	9.59321	1.41986	23.1383	20.581	6.50093
Sme2.5_06265.1_g00002.1	96.2685	80.6933	231.844	76.4189	221.518	160.766	98.4951
Sme2.5_06407.1_g00005.1	21.7404	27.2804	67.1513	13.06	74.7664	70.0009	24.1315
Sme2.5_06434.1_g00001.1	14.3953	16.2575	16.4078	14.0243	22.7458	15.5305	16.2485
Sme2.5_06514.1_g00001.1	28.2773	38.4832	43.8821	30.6174	97.2848	94.8288	47.7004
Sme2.5_06703.1_g00003.1	0	0	12.3516	0	12.6163	11.7128	1.60943
Sme2.5_07217.1_g00002.1	1.19139	0.745724	1.73066	0.192856	4.39338	3.49206	1.26387
Sme2.5_07467.1_g00004.1	71.5952	73.482	53.583	68.7416	51.7087	50.0648	59.9743
Sme2.5_07604.1_g00005.1	19.486	16.4128	51.8983	6.80923	68.6558	35.9794	19.7174
Sme2.5_07654.1_g00001.1	1.64516	1.73169	3.41127	1.90675	4.85895	6.44873	1.67864
Sme2.5_07688.1_g00001.1	21.2416	22.4299	71.5098	19.3036	67.2532	54.6956	37.5296
Sme2.5_07688.1_g00002.1	11.7425	13.9202	22.9333	9.61608	21.5372	15.3351	11.2148
Sme2.5_07879.1_g00001.1	0.774346	1.7231	8.01225	0.62178	16.2404	7.92954	2.89384
Sme2.5_07927.1_g00002.1	2.15117	4.19456	4.70397	3.0079	4.48156	6.20827	3.77656
Sme2.5_08101.1_g00001.1	54.7301	49.4815	43.7068	50.5933	43.1828	45.8066	52.5701
Sme2.5_08377.1_g00002.1	1.55068	0.915208	2.85782	0.826269	4.82361	4.65443	2.43099
Sme2.5_08675.1_g00001.1	24.6977	26.6514	13.6335	20.2356	15.2365	19.161	20.6408
Sme2.5_08775.1_g00006.1	1.34188	0.911405	2.87023	1.71511	1.77903	6.7099	2.47404
Sme2.5_08973.1_g00002.1	54.4808	47.8899	45.6451	57.7265	41.5639	41.9178	51.8543
Sme2.5_09350.1_g00001.1	49.8162	45.5227	39.2948	47.4802	36.6471	35.2547	41.5981
Sme2.5_09433.1_g00002.1	98.2475	89.9486	77.3026	105.202	78.229	71.8549	80.9775
Sme2.5_09591.1_g00002.1	43.91	28.9378	73.0547	29.541	111.574	95.5529	74.8328
Sme2.5_10158.1_g00003.1	13.4453	13.1316	14.6337	12.6156	14.7108	17.0841	14.0407
Sme2.5_10527.1_g00002.1	15.3168	14.023	12.8148	14.0337	11.0735	13.7937	15.644
Sme2.5_10874.1_g00002.1	0.747656	0.456507	1.93158	0.648244	1.79001	2.89902	0.939983
Sme2.5_12087.1_g00001.1	8.19938	8.65762	6.6118	8.57053	13.3059	14.1817	8.26478
Sme2.5_12537.1_g00001.1	43.6123	48.4119	88.9352	44.0579	111.2	116.564	78.4033
Sme2.5_12773.1_g00003.1	0.836405	1.94426	2.14557	0.95653	2.93986	3.56675	2.557
Sme2.5_13130.1_g00003.1	83.3941	88.0363	99.9332	76.9488	95.3722	111.467	88.7271
Sme2.5_13132.1_g00001.1	0.619785	0.259798	3.71935	0.536595	3.44654	14.5624	2.76397
Sme2.5_13842.1_g00002.1	14.193	15.0503	19.0523	11.8111	20.2464	12.5917	12.113
Sme2.5_13955.1_g00002.1	16.3004	6.74357	16.9745	9.94877	27.2978	27.7542	15.3956
Sme2.5_18512.1_g00002.1	31.3411	33.3014	34.8978	25.2589	41.2214	37.1245	28.643
Sme2.5_25278.1_g00001.1	1.43736	2.37961	3.01129	1.70988	3.15748	3.78807	2.59551
Sme2.5_27675.1_g00002.1	2.53312	1.45726	3.39055	1.53817	3.47158	2.00709	2.2708
Sme2.5_30256.1_g00001.1	8.48169	8.193	11.0044	7.39806	9.59427	12.9436	7.46431

## Sheet: Table S2
Supplement Table S2. Genes in darkred module
red labeled are hub genes
GeneID	MLa_group_fpkm	MLb_group_fpkm	MH_group_fpkm	MZ_group_fpkm	CL_group_fpkm	CH_group_fpkm	CZ_group_fpkm
novel.1799	97.7228	91.272	61.8575	78.1775	79.7996	58.773	70.2177
Sme2.5_00036.1_g00027.1	31.5198	31.8213	19.7109	26.7401	25.7513	19.462	20.2754
Sme2.5_00064.1_g00022.1	12.6478	15.3358	37.5877	11.586	24.2087	44.4206	32.3033
Sme2.5_00083.1_g00010.1	8.33095	9.1866	5.83459	8.10422	6.85391	5.18722	5.16527
Sme2.5_00130.1_g00010.1	23.4315	27.0026	16.7593	21.5128	25.2681	11.6942	13.8806
Sme2.5_00528.1_g00029.1	107.862	96.1373	76.7729	88.0639	88.148	61.4034	67.8805
Sme2.5_00597.1_g00008.1	6.96546	6.22999	9.47387	7.53394	7.20155	11.8546	11.445
Sme2.5_00798.1_g00003.1	8.87209	11.0894	6.01953	7.64907	7.10013	4.83702	4.13157
Sme2.5_01331.1_g00005.1	27.234	29.2619	17.0716	23.5498	23.4296	14.6899	16.4736
Sme2.5_01346.1_g00007.1	10.1812	9.12445	6.59015	7.93796	8.10039	5.23307	6.34739
Sme2.5_02027.1_g00010.1	18.9577	15.0347	10.0706	16.6024	11.9092	7.62861	9.79995
Sme2.5_02609.1_g00001.1	8.03249	5.1986	10.9882	7.31789	9.17299	13.2748	13.0766
Sme2.5_02663.1_g00007.1	38.6472	39.1459	28.0487	35.416	32.2037	22.7693	24.7321
Sme2.5_03454.1_g00001.1	14.2549	14.6471	37.0168	9.66257	22.5275	53.0223	45.5648
Sme2.5_05285.1_g00003.1	21.6227	17.9697	27.4807	19.0449	21.0627	28.6917	27.2757
Sme2.5_05713.1_g00002.1	181.009	169.436	135.392	161.799	160.677	119.724	137.636
Sme2.5_07545.1_g00005.1	15.8316	15.8146	10.6348	12.9828	13.7763	9.10005	9.50448
Sme2.5_11910.1_g00002.1	11.9419	10.6911	6.44455	10.5587	9.14875	5.94924	5.88012
Sme2.5_17040.1_g00001.1	17.3729	13.4335	8.70698	13.2612	12.3605	6.73898	9.5135
Sme2.5_24640.1_g00001.1	67.2554	69.7667	44.8145	61.5319	54.5912	28.517	38.1204
novel.1107	37.0384	32.9618	30.674	29.5262	30.9131	24.461	29.936
novel.1958	20.1437	14.1554	9.79598	18.4983	13.1558	9.66088	11.0213
novel.3859	5.17827	5.13104	3.85724	5.20618	3.76227	3.13484	3.40467
novel.992	122.439	106.467	102.78	125.838	107.165	90.9946	102.916
Sme2.5_00001.1_g00038.1	142.957	133.098	78.8397	151.071	108.913	77.0389	109.24
Sme2.5_00007.1_g00016.1	138.86	133.674	94.6343	119.639	116.663	100.304	103.99
Sme2.5_00008.1_g00030.1	15.6793	12.8715	12.2046	13.9367	12.3204	12.0422	11.1664
Sme2.5_00009.1_g00013.1	798.965	479.707	499.172	536.335	423.251	278.301	335.959
Sme2.5_00016.1_g00011.1	18.0146	15.7435	10.574	17.3228	11.0445	10.7156	12.6554
Sme2.5_00017.1_g00004.1	52.1671	62.8329	67.6939	55.4458	61.5052	77.2791	71.7927
Sme2.5_00017.1_g00030.1	3.37467	2.83987	1.68336	2.78271	2.7991	1.19515	1.6201
Sme2.5_00030.1_g00008.1	3.5813	4.0426	5.41924	2.79735	5.23195	7.12356	6.26858
Sme2.5_00037.1_g00031.1	33.2635	30.2648	21.7634	33.0039	29.6686	25.3155	26.8824
Sme2.5_00039.1_g00010.1	56.4667	67.9995	80.1773	54.892	63.2103	81.3501	74.9114
Sme2.5_00041.1_g00024.1	7.77039	8.1223	9.45107	7.40197	8.16578	11.1812	10.1282
Sme2.5_00048.1_g00007.1	43.0389	42.5386	55.8667	42.9891	48.2125	59.0903	59.9166
Sme2.5_00059.1_g00023.1	34.8414	42.2737	37.5872	41.4832	38.982	28.6982	31.0956
Sme2.5_00085.1_g00038.1	44.295	70.4352	43.4086	59.7755	45.6074	26.9294	21.8371
Sme2.5_00088.1_g00016.1	4.05278	4.70159	2.34086	3.47229	3.12677	1.76566	1.34427
Sme2.5_00100.1_g00012.1	30.4741	31.0882	20.1997	29.0798	25.1385	16.2404	21.1045
Sme2.5_00102.1_g00009.1	33.6157	32.6124	24.9192	29.7193	27.9214	19.3112	25.4381
Sme2.5_00106.1_g00019.1	9.95166	9.35911	10.8907	8.37908	9.96387	12.6047	13.0831
Sme2.5_00123.1_g00014.1	23.6173	22.9991	12.665	19.0659	17.3633	15.2847	15.5778
Sme2.5_00130.1_g00016.1	7.14233	10.3539	10.0673	6.23893	8.22522	11.5675	10.5908
Sme2.5_00146.1_g00016.1	31.6992	27.9071	21.1455	29.7802	25.7942	22.7311	23.6767
Sme2.5_00166.1_g00009.1	3.1873	4.21933	2.10655	3.63656	2.97192	1.16344	0.989895
Sme2.5_00186.1_g00016.1	5.36057	7.66386	7.57594	5.13207	6.81956	9.51279	8.37404
Sme2.5_00191.1_g00017.1	3.91881	3.00738	1.56834	2.81624	1.6763	0.486197	1.71178
Sme2.5_00199.1_g00004.1	35.9709	31.988	29.3737	31.9721	29.1268	26.8296	27.942
Sme2.5_00204.1_g00010.1	19.9706	18.8968	25.04	17.4808	22.5476	29.8052	29.7147
Sme2.5_00226.1_g00013.1	5.87965	5.55359	7.10705	5.46573	5.32869	8.11802	7.69405
Sme2.5_00295.1_g00006.1	12.4902	12.798	8.01378	13.1951	11.6191	8.38071	8.13506
Sme2.5_00319.1_g00013.1	9.13371	11.2563	11.9898	9.34816	10.3749	12.4181	11.585
Sme2.5_00391.1_g00007.1	39.028	29.4414	28.0688	32.2077	30.3845	24.0267	26.7948
Sme2.5_00403.1_g00011.1	10.7027	13.8652	9.90249	11.118	10.146	6.9513	8.27513
Sme2.5_00406.1_g00014.1	67.8055	79.0734	57.7072	86.9682	77.4956	42.5538	49.6425
Sme2.5_00416.1_g00010.1	22.408	21.502	16.3769	17.3566	18.8008	13.029	14.906
Sme2.5_00433.1_g00010.1	30.2756	32.0434	56.4802	19.787	34.5415	53.8192	46.9084
Sme2.5_00456.1_g00001.1	16.2772	15.6387	21.9556	15.076	13.2728	21.1557	19.9137
Sme2.5_00474.1_g00003.1	2687.36	1842.68	1731.78	3503.7	1891.8	907.132	1714.73
Sme2.5_00497.1_g00004.1	21.3022	26.7648	21.1377	23.2304	20.7552	15.2624	17.7143
Sme2.5_00556.1_g00018.1	4.69205	2.466	1.64003	6.04919	1.80344	0.720114	1.48391
Sme2.5_00562.1_g00022.1	123.969	120.323	97.0807	113.226	108.336	96.8821	90.0422
Sme2.5_00601.1_g00005.1	12.8733	12.1738	15.3468	11.4049	14.9684	16.7015	17.0298
Sme2.5_00606.1_g00010.1	101.565	84.732	66.7747	88.826	65.3305	61.4404	73.6606
Sme2.5_00619.1_g00002.1	13.4299	16.494	12.3404	13.2002	13.9775	7.27781	8.66603
Sme2.5_00628.1_g00009.1	3.56892	2.87581	4.03249	3.49914	3.86548	5.06697	5.62379
Sme2.5_00646.1_g00004.1	4.03765	3.81018	6.81517	3.97764	4.16557	8.9818	9.68017
Sme2.5_00656.1_g00009.1	3.14723	4.4951	1.87884	3.01388	2.23122	0.427218	0.505278
Sme2.5_00665.1_g00012.1	4.07398	4.56975	5.7171	5.17834	5.35424	7.31562	6.50218
Sme2.5_00682.1_g00004.1	11.561	14.0311	8.33118	12.1252	10.1869	6.69526	8.69823
Sme2.5_00726.1_g00016.1	30.1792	26.0975	24.2768	27.9895	23.9048	20.0248	22.9333
Sme2.5_00735.1_g00001.1	2.25154	1.30128	1.23536	2.91818	1.82885	0.561235	0.837786
Sme2.5_00782.1_g00006.1	9.55036	10.65	7.35529	10.7792	9.59449	4.53257	5.50777
Sme2.5_00846.1_g00011.1	17.9969	16.6784	20.7681	18.9267	17.3599	23.6674	22.5909
Sme2.5_01011.1_g00005.1	4.93494	4.29358	6.20533	4.9831	5.14954	6.3806	5.88897
Sme2.5_01102.1_g00001.1	28.9391	32.0383	20.5965	25.4086	25.5007	20.6099	18.5566
Sme2.5_01175.1_g00015.1	7.15629	8.0691	13.1674	8.55864	9.21224	13.5468	13.5201
Sme2.5_01182.1_g00005.1	1.40876	3.58219	1.8808	2.41551	2.28857	0.553839	0.360447
Sme2.5_01224.1_g00005.1	10.0194	8.24977	13.2186	8.22904	11.509	13.8785	17.5517
Sme2.5_01232.1_g00024.1	15.7685	21.2134	24.6383	13.4596	24.1486	27.4612	22.9523
Sme2.5_01254.1_g00003.1	7.43836	13.573	12.9171	6.43529	10.3233	16.3139	11.4788
Sme2.5_01339.1_g00007.1	16.0812	13.9633	10.2943	11.7784	12.0199	8.06002	9.25108
Sme2.5_01365.1_g00006.1	25.8891	23.4096	20.5041	23.3461	21.3853	18.5789	22.4138
Sme2.5_01374.1_g00002.1	41.8676	36.3324	31.7211	35.3858	37.3128	29.8931	30.3289
Sme2.5_01439.1_g00008.1	3.95503	4.32222	7.77877	4.39566	5.23442	7.0497	6.68361
Sme2.5_01475.1_g00010.1	7.02124	7.64908	8.80524	7.6133	7.70991	10.092	8.88478
Sme2.5_01522.1_g00001.1	62.9617	61.05	49.9836	63.7004	56.2548	42.6149	58.7513
Sme2.5_01649.1_g00003.1	15.7963	16.2819	14.3979	15.541	15.6243	9.91508	10.5677
Sme2.5_01765.1_g00007.1	30.8478	27.5381	21.0911	20.2768	25.5793	14.4481	18.2087
Sme2.5_01775.1_g00001.1	30.8864	45.0087	27.2421	34.9208	32.8328	22.3534	22.7341
Sme2.5_01830.1_g00003.1	2.14797	4.24325	4.69233	2.85485	3.51457	5.4134	5.47425
Sme2.5_01945.1_g00003.1	29.6595	28.1496	24.1526	29.4118	25.1787	21.6784	26.044
Sme2.5_01956.1_g00008.1	23.9578	22.3883	19.6659	23.4205	20.8589	15.8723	18.4101
Sme2.5_01976.1_g00001.1	28.2984	24.0644	19.8712	23.2661	20.9289	18.3263	20.2579
Sme2.5_01985.1_g00005.1	12.3792	11.0664	9.88716	12.1222	10.3111	7.8386	10.8579
Sme2.5_02281.1_g00001.1	89.5648	76.9577	51.791	65.7702	71.3399	49.9354	60.1803
Sme2.5_02406.1_g00006.1	3.85952	5.97004	8.43496	5.67768	7.00355	8.77956	9.06804
Sme2.5_02640.1_g00008.1	30.5605	28.9008	23.2813	26.4765	27.0345	24.029	21.9719
Sme2.5_02787.1_g00002.1	0.985029	2.05306	2.60658	1.37428	1.98568	4.11487	3.45979
Sme2.5_02787.1_g00007.1	12.2504	10.2332	6.56489	11.937	7.61283	6.23791	7.81927
Sme2.5_02832.1_g00006.1	25.6317	22.1896	30.1694	26.3435	26.4525	32.7195	31.0618
Sme2.5_03043.1_g00004.1	14.9912	16.1931	11.0407	18.8311	15.2291	11.0345	9.57585
Sme2.5_03213.1_g00003.1	54.2775	50.6175	61.7269	56.3839	55.4052	67.3149	61.7178
Sme2.5_03238.1_g00002.1	321.968	312.023	259.162	321.537	310.492	240.633	272.989
Sme2.5_03364.1_g00005.1	14.4886	14.8008	12.1261	16.576	13.1952	8.56029	10.0652
Sme2.5_03422.1_g00005.1	3.04291	2.6354	1.94583	2.77159	2.20243	1.59519	1.40454
Sme2.5_03465.1_g00007.1	11.9998	10.2505	6.95952	10.7401	8.48935	4.85763	8.43854
Sme2.5_03722.1_g00010.1	7.09275	8.11773	5.92582	7.5542	6.34816	3.93635	5.70962
Sme2.5_03738.1_g00003.1	53.6625	33.6022	36.06	51.8667	40.7862	23.2478	38.4761
Sme2.5_03795.1_g00004.1	24.8125	25.4312	15.9524	22.5623	18.7312	14.4224	14.0092
Sme2.5_03935.1_g00002.1	14.0355	11.7946	11.6042	13.6923	11.2554	10.4747	10.9326
Sme2.5_03996.1_g00006.1	44.7887	53.0949	29.3984	44.373	38.6278	25.4885	29.4345
Sme2.5_04032.1_g00006.1	18.5412	17.0525	13.7378	13.524	16.3295	9.57209	12.941
Sme2.5_04124.1_g00007.1	14.6301	15.9089	10.1966	14.0515	14.8508	7.12412	8.81065
Sme2.5_04286.1_g00001.1	11.7624	10.4503	9.60412	10.2643	9.34812	7.37845	8.05736
Sme2.5_04295.1_g00010.1	16.5353	14.6165	13.0614	15.3654	12.9687	11.6777	13.4406
Sme2.5_04309.1_g00002.1	2962.19	2265.03	1797.11	2502.1	2061.51	1572.37	1705.83
Sme2.5_04355.1_g00003.1	8.95706	7.05495	18.136	8.40749	13.9869	23.0919	18.2866
Sme2.5_04435.1_g00002.1	3.85672	3.80763	3.13343	4.30968	4.05539	2.5268	2.7806
Sme2.5_04537.1_g00004.1	5.88737	5.87687	3.95485	4.62294	5.16613	3.13052	4.585
Sme2.5_04576.1_g00005.1	2.90882	2.81878	1.49617	2.32525	2.59036	0.738262	0.975496
Sme2.5_04593.1_g00003.1	13.0753	13.7363	12.8101	14.3418	13.0403	11.7383	10.6151
Sme2.5_04675.1_g00004.1	76.1868	61.4995	62.7192	69.4622	64.5077	55.2659	56.0398
Sme2.5_04767.1_g00003.1	4.15745	3.44783	5.6667	3.86305	5.04888	6.40394	5.78582
Sme2.5_04790.1_g00004.1	8.66872	6.61444	5.03275	6.86139	6.84808	4.6913	5.47761
Sme2.5_04794.1_g00010.1	7.94307	7.59693	9.49586	6.59133	6.73485	10.0556	9.82857
Sme2.5_04844.1_g00003.1	45.9754	37.6904	31.7717	44.2082	33.0446	25.4633	36.4985
Sme2.5_04897.1_g00006.1	9.11445	7.46007	4.91345	10.7203	6.10092	3.2093	4.20219
Sme2.5_04921.1_g00002.1	34.6466	31.5445	29.158	32.586	28.1725	25.5474	29.5517
Sme2.5_04952.1_g00001.1	29.1607	26.0734	21.5733	26.8924	25.4058	21.4589	22.9577
Sme2.5_04982.1_g00004.1	3.93582	2.86318	3.90271	3.55127	4.04207	5.45319	5.7905
Sme2.5_05101.1_g00002.1	9.11333	8.77969	17.8954	8.28893	11.9765	20.6708	13.4983
Sme2.5_05262.1_g00005.1	18.3448	15.4244	21.6533	17.1513	18.1544	22.1449	20.7513
Sme2.5_05312.1_g00003.1	12.2538	12.0047	17.2969	12.4974	11.0042	20.0991	16.991
Sme2.5_05321.1_g00002.1	38.6275	35.7592	25.0149	37.6894	32.4743	24.8702	29.7052
Sme2.5_05323.1_g00008.1	5.79788	5.73151	3.53279	5.53222	4.50487	2.67832	3.09857
Sme2.5_05340.1_g00001.1	260.935	193.373	129.512	228.46	167.888	110.763	182.702
Sme2.5_05469.1_g00003.1	8.69474	7.42884	5.47842	7.13292	6.01772	4.61154	4.90838
Sme2.5_05572.1_g00003.1	21.1005	21.2624	17.5908	20.4444	17.8345	14.318	13.9352
Sme2.5_05641.1_g00001.1	15.8392	11.5812	17.1305	13.5202	16.1972	19.4614	19.1437
Sme2.5_05719.1_g00012.1	103.993	79.1263	54.3904	104.649	94.9371	60.033	56.1553
Sme2.5_05807.1_g00003.1	1.04025	1.541	2.40969	1.20421	1.8335	3.23518	2.93408
Sme2.5_05931.1_g00001.1	75.1535	62.7262	51.1063	54.6253	59.5936	43.6194	42.7357
Sme2.5_05940.1_g00005.1	24.972	18.9175	16.1599	24.08	20.239	14.7323	17.4376
Sme2.5_05975.1_g00001.1	77.652	69.6356	56.6644	72.282	64.6774	60.9203	63.0461
Sme2.5_06002.1_g00002.1	28.5117	28.5931	20.926	30.7864	26.5248	21.8766	23.6885
Sme2.5_06008.1_g00003.1	24.3509	22.8086	20.3276	21.2033	21.3964	18.0089	19.6663
Sme2.5_06449.1_g00002.1	47.7953	48.252	27.7251	36.1796	39.6565	25.2216	26.7998
Sme2.5_06478.1_g00004.1	96.5957	68.5285	100.71	79.2986	81.0012	128.387	113.902
Sme2.5_06516.1_g00003.1	20.0432	19.8052	14.2571	16.5525	16.6286	13.3096	15.5853
Sme2.5_06561.1_g00003.1	12.8549	10.4269	15.0193	9.27405	12.126	18.1541	15.5024
Sme2.5_06602.1_g00002.1	5.25828	5.27862	3.49763	4.28602	4.56724	3.1563	3.3504
Sme2.5_06700.1_g00003.1	12.0647	9.56255	8.17112	10.4526	8.42494	7.4866	8.13348
Sme2.5_06844.1_g00003.1	4.4659	3.71071	2.65187	4.66378	3.34821	1.76945	1.85566
Sme2.5_06940.1_g00002.1	23.3709	22.06	20.3107	23.7915	21.5424	18.4875	18.8814
Sme2.5_07006.1_g00001.1	3.5468	2.50611	2.27443	3.10352	2.83162	2.23667	1.88529
Sme2.5_07025.1_g00001.1	48.6272	68.1471	51.5854	63.2483	57.0168	30.2889	34.947
Sme2.5_07032.1_g00001.1	1.84603	0.672997	0.394879	1.41511	0.971995	0.182093	0.526241
Sme2.5_07055.1_g00008.1	14.0753	15.3897	9.80113	16.8427	12.7403	8.43909	11.3205
Sme2.5_07379.1_g00002.1	7.05351	4.69322	15.7435	10.8737	11.5565	21.5159	22.283
Sme2.5_07581.1_g00004.1	196.057	144.541	108.744	224.011	143.941	76.6931	79.1288
Sme2.5_07599.1_g00004.1	3.75429	5.23971	2.67345	3.51474	3.58049	2.11892	1.70817
Sme2.5_07712.1_g00001.1	7.9402	10.7536	13.7107	8.55775	10.4839	13.4697	13.5747
Sme2.5_08061.1_g00002.1	63.5624	59.8046	40.3907	45.5831	54.3888	37.7308	39.8629
Sme2.5_08103.1_g00003.1	40.4004	32.4228	24.9499	41.749	27.264	26.12	25.4311
Sme2.5_08229.1_g00001.1	5.52715	5.45486	8.19492	4.28068	6.47247	8.39537	9.29673
Sme2.5_08291.1_g00004.1	31.6026	28.2652	22.6517	33.988	21.3121	16.4151	16.7284
Sme2.5_08505.1_g00003.1	2.34001	4.12328	5.55668	3.39473	4.05919	6.00897	5.21258
Sme2.5_08957.1_g00002.1	24.2289	21.8665	17.3097	25.2786	18.3696	15.3917	19.079
Sme2.5_08958.1_g00002.1	10.214	7.00238	2.53648	4.94032	4.14109	2.84187	2.62062
Sme2.5_08977.1_g00001.1	7.83646	3.31139	10.1422	5.24131	4.59006	15.8532	15.5992
Sme2.5_09283.1_g00001.1	1.30397	2.15881	4.57706	1.5683	2.71945	3.7604	3.87144
Sme2.5_09630.1_g00001.1	14.9263	14.0216	11.1786	13.1913	12.4711	10.1515	10.6806
Sme2.5_09747.1_g00001.1	25.0001	22.8206	16.4656	21.8998	20.6431	16.4093	20.8802
Sme2.5_09855.1_g00001.1	11.0934	10.6696	16.1394	13.4618	13.2204	17.5431	19.4487
Sme2.5_10132.1_g00002.1	47.1958	45.6107	40.2012	47.1446	46.2881	38.9964	41.5228
Sme2.5_10188.1_g00001.1	0.190738	0.181796	2.13144	0.470913	0.371481	2.80434	2.86827
Sme2.5_10216.1_g00001.1	5.63753	4.32649	6.94218	5.45523	6.56123	6.75103	8.20122
Sme2.5_11140.1_g00003.1	12.0566	10.8841	10.0005	12.6859	9.74911	8.80768	9.51192
Sme2.5_11856.1_g00001.1	21.8659	20.118	16.2723	15.3416	16.0835	12.6269	14.9151
Sme2.5_12205.1_g00002.1	17.6	14.8025	10.7796	16.2048	14.6879	9.88656	10.2081
Sme2.5_12309.1_g00001.1	9.89341	9.63482	6.37863	10.1783	8.31881	6.04112	7.59591
Sme2.5_12336.1_g00001.1	4.43589	7.17185	7.61366	5.50321	6.19001	7.94789	8.40229
Sme2.5_12707.1_g00001.1	25.1501	25.7184	20.3457	24.4478	22.7193	19.232	20.2223
Sme2.5_13459.1_g00001.1	9.20531	8.80819	6.40243	9.38858	8.45375	6.07666	8.00909
Sme2.5_14127.1_g00001.1	22.7775	34.0365	18.0858	27.4637	17.7654	9.00054	9.93667
Sme2.5_14308.1_g00001.1	1.91526	2.43144	3.41508	2.40186	2.65099	3.51345	3.89559
Sme2.5_16172.1_g00001.1	2.98427	3.50664	5.66567	3.06953	4.49679	6.37508	4.86988
Sme2.5_16333.1_g00001.1	31.0214	24.3177	18.6305	24.3117	18.4282	11.7316	17.0692
Sme2.5_16735.1_g00001.1	890.307	616.975	374.205	803.234	577.732	301.451	444.972
Sme2.5_21838.1_g00001.1	5.99725	4.78211	4.36597	6.53866	4.18224	3.7464	3.63743
Sme2.5_28554.1_g00001.1	6.19126	9.07442	5.5227	8.91869	6.74594	2.86043	3.34357
Sme2.5_28615.1_g00001.1	3.45867	4.66266	0.890799	2.73125	2.11446	1.45551	0.678193
Sme2.5_29987.1_g00001.1	5.10409	4.48071	3.61901	5.05278	3.63114	3.27707	3.71457

## Sheet: Table S3
Supplement Table S3. Genes in grey60 module
red labeled are hub genes
GeneID	MLa_group_fpkm	MLb_group_fpkm	MH_group_fpkm	MZ_group_fpkm	CL_group_fpkm	CH_group_fpkm	CZ_group_fpkm
novel.2728	7.14692	9.6549	2.82186	7.82184	0.00616978	0.00766382	0.00747299
Sme2.5_00037.1_g00021.1	7.47349	9.50266	4.73723	6.81951	0.0165387	0.0294971	0.132297
Sme2.5_00058.1_g00006.1	196.484	409.607	128.489	163.693	8.96931	10.141	8.07338
Sme2.5_00351.1_g00015.1	10.544	15.753	10.4214	10.305	3.60976	2.59283	4.31933
Sme2.5_00640.1_g00005.1	3.72402	8.23078	1.88568	4.12558	0.0416881	0.0794782	0.0641635
Sme2.5_00736.1_g00003.1	1.26602	2.39092	0.836448	1.35309	0	0.0116249	0
Sme2.5_00748.1_g00004.1	6.03212	6.81539	3.77371	4.2206	0	0.00558996	0
Sme2.5_00867.1_g00007.1	6.44521	11.733	4.61355	7.94678	0	0	0.0154762
Sme2.5_00903.1_g00009.1	9.05574	20.9169	4.97754	9.87264	0	0	0
Sme2.5_01388.1_g00002.1	1.79446	3.77807	1.51304	1.8376	0	0.0251954	0.00442322
Sme2.5_01578.1_g00001.1	32.6948	45.935	18.7978	35.9967	0	0.0335975	0.0313296
Sme2.5_01781.1_g00007.1	160.978	259.758	139.491	131.494	0.838001	1.06208	1.18134
Sme2.5_01808.1_g00007.1	10.2875	13.9644	8.33981	7.09271	0	0	0.0229205
Sme2.5_01843.1_g00001.1	15.9769	33.7387	11.6508	14.4606	4.80259	2.36005	1.5144
Sme2.5_02123.1_g00008.1	4.54759	11.0654	4.31079	5.48267	0	0	0
Sme2.5_02465.1_g00005.1	30.0121	38.1922	18.4977	28.8752	0	0.0204754	0.0137265
Sme2.5_03040.1_g00004.1	24.4287	33.216	25.0588	16.8693	0.246655	0.202456	0.0923648
Sme2.5_03106.1_g00003.1	1.646	3.37864	1.42035	2.30417	0.0508672	0	0
Sme2.5_03344.1_g00003.1	3.72616	8.12585	1.61688	3.82494	0	0	0
Sme2.5_04684.1_g00001.1	16.7843	20.0997	10.9628	14.6832	6.02621	4.13039	3.34313
Sme2.5_04684.1_g00007.1	9.08813	24.6869	11.3726	11.6881	0.0693946	0.111335	0.213584
Sme2.5_04963.1_g00002.1	14.2637	16.4825	9.88421	14.9789	0	0.0158877	0.0160161
Sme2.5_04972.1_g00001.1	4.5061	6.54764	2.90423	2.55969	0.226407	0.153139	0.181686
Sme2.5_05731.1_g00002.1	8.10762	10.4695	5.70753	5.96842	0	0	0
Sme2.5_06363.1_g00006.1	2.08925	3.2223	1.61221	1.30858	0	0	0
Sme2.5_06363.1_g00007.1	14.2944	31.0332	14.3426	11.3933	0	0.0426056	0
Sme2.5_08290.1_g00004.1	48.6032	62.9555	33.503	32.8822	0	0.0383627	0.0193364
Sme2.5_11957.1_g00002.1	6.22703	13.9666	7.93092	6.65614	0	0	0.0600468
Sme2.5_12120.1_g00001.1	7.2193	13.3124	3.17565	6.90792	0	0	0
Sme2.5_12225.1_g00003.1	2.68687	6.11354	1.84814	3.50493	0	0	0
Sme2.5_12947.1_g00001.1	21.3271	47.9257	18.4021	22.207	0.0685769	0	0.169959
Sme2.5_14542.1_g00001.1	1.51914	2.97645	1.31365	1.88286	0	0	0
Sme2.5_15841.1_g00001.1	10.3734	13.3076	8.42559	11.2249	4.29853	4.57582	4.23569
Sme2.5_24276.1_g00001.1	2.15768	3.29193	1.27245	2.34047	0.0370884	0.0235835	0.0883165
novel.134	9.16309	16.267	12.0723	6.56065	1.68505	3.5048	2.7006
novel.1519	2.16172	2.08541	1.56655	0.803833	0.293997	0.0985866	0.299562
novel.1714	1.90018	2.99368	1.50364	2.04313	1.0879	0.397122	0.900898
novel.1884	1.39231	2.90556	2.14976	2.11499	1.3802	1.13173	0.257186
novel.2453	0.0637003	4.54685	0.0318703	0.847246	0.503002	0.00637936	0.249168
novel.2499	7.76786	0.40661	5.32735	6.07968	7.52662	7.05864	8.36482
novel.2508	3.61165	1.82036	4.1596	3.6977	4.10324	3.83586	4.49291
novel.2565	1.34389	1.64024	1.02925	0.36002	0	0	0
novel.2904	6.00653	10.1115	6.7592	4.72674	0.875278	1.30925	1.01907
novel.3139	0.206874	2.27969	0.115508	0.427599	0	0.134746	0.437539
novel.314	3.91319	19.4083	4.3378	4.08953	0	0.00460048	0
novel.3553	1.9438	2.47532	1.9721	1.73361	0	0	0
novel.3829	0.960874	30.5122	0.632663	0.904542	7.27294	0.14476	0.181551
Sme2.5_00001.1_g00016.1	1.88689	0.395598	2.373	1.18528	2.81244	2.18735	1.60755
Sme2.5_00004.1_g00012.1	9.76352	10.609	6.01643	10.1986	5.01231	4.35067	5.41063
Sme2.5_00014.1_g00030.1	92.5748	86.3589	56.9804	96.0678	36.3857	35.5305	39.2559
Sme2.5_00017.1_g00034.1	8.61402	13.33	4.85816	5.51802	2.98137	0.906123	1.37705
Sme2.5_00024.1_g00031.1	39.5464	44.2996	32.9702	35.3395	30.4973	28.266	28.3721
Sme2.5_00029.1_g00020.1	27.6157	37.1696	25.5395	34.0329	25.5645	22.4398	24.2517
Sme2.5_00037.1_g00015.1	22.5434	18.6132	11.7027	16.8372	12.013	7.50673	7.90993
Sme2.5_00054.1_g00003.1	5.5105	4.015	2.85042	4.3058	2.82792	2.49551	2.44578
Sme2.5_00054.1_g00023.1	42.4493	32.535	44.8074	41.1777	44.1978	48.5203	48.0001
Sme2.5_00057.1_g00007.1	38.2031	84.9351	39.7474	37.5659	35.9788	19.7668	15.9831
Sme2.5_00064.1_g00007.1	48.374	58.1848	44.5686	31.627	31.1239	22.6713	22.1788
Sme2.5_00087.1_g00015.1	18.3487	17.587	17.0992	17.1557	14.8914	13.1711	15.4627
Sme2.5_00091.1_g00017.1	3.7755	3.40384	1.88383	3.36728	1.62573	1.71473	1.42615
Sme2.5_00094.1_g00005.1	31.3868	26.4382	33.0662	34.29	38.041	32.5768	37.0426
Sme2.5_00139.1_g00006.1	3.43669	7.32145	5.03142	3.36172	0	0	0
Sme2.5_00158.1_g00011.1	22.2647	34.9994	20.0619	29.1976	21.0693	21.5283	16.3044
Sme2.5_00163.1_g00009.1	67.0456	64.367	73.4756	73.6058	86.0583	74.2036	79.3133
Sme2.5_00175.1_g00022.1	2.4915	1.88754	6.256	4.03833	6.68922	6.69959	5.45841
Sme2.5_00176.1_g00016.1	0.206805	3.43752	0.156419	0.710331	0	0	0
Sme2.5_00186.1_g00014.1	190.967	222.135	180.518	219.002	179.2	142.377	175.071
Sme2.5_00226.1_g00008.1	126.442	87.0966	100.447	85.7572	134.028	118.532	166.157
Sme2.5_00239.1_g00005.1	34.5017	68.2121	14.9169	26.0646	27.1306	12.5873	13.6947
Sme2.5_00256.1_g00012.1	0.684691	0.606098	1.32772	0.338849	1.40801	1.68495	2.21194
Sme2.5_00281.1_g00016.1	12.846	18.8923	11.6108	9.03204	3.871	4.0616	5.41315
Sme2.5_00315.1_g00013.1	8.62317	11.9312	8.45736	6.40295	4.86329	5.88288	6.02183
Sme2.5_00319.1_g00012.1	23.762	29.4266	12.7784	19.716	8.21086	8.04595	12.9572
Sme2.5_00326.1_g00005.1	13.1949	11.2566	13.9875	11.5116	14.6805	15.2242	13.924
Sme2.5_00326.1_g00015.1	106.215	104.282	90.3912	103.598	80.5228	67.7472	82.2699
Sme2.5_00348.1_g00009.1	0.472909	7.29173	0.278277	0.371122	3.81562	0.305053	0.15882
Sme2.5_00351.1_g00016.1	4.865	11.3999	3.17872	7.7164	2.65417	1.90596	2.96559
Sme2.5_00367.1_g00008.1	26.8827	26.9388	22.2226	24.6348	17.3053	15.2294	18.386
Sme2.5_00378.1_g00002.1	7.96413	7.93348	6.64689	6.11567	5.23902	5.23553	4.15426
Sme2.5_00411.1_g00004.1	9.27617	12.4068	7.50235	9.94606	8.16371	7.72958	7.11909
Sme2.5_00411.1_g00012.1	19.8078	20.1479	17.6105	15.6802	13.5334	11.8316	10.9749
Sme2.5_00492.1_g00008.1	10.7654	7.33946	14.652	9.73982	19.0874	14.9621	14.6896
Sme2.5_00499.1_g00023.1	30.107	65.1103	39.8298	23.4822	0	0.0331338	0.030559
Sme2.5_00536.1_g00006.1	7.60198	12.7633	5.90282	8.07004	5.5078	4.89339	4.93778
Sme2.5_00571.1_g00009.1	19.2258	63.8695	7.27246	44.397	16.7084	5.10777	6.43544
Sme2.5_00571.1_g00011.1	9.43705	20.174	9.07258	6.88036	5.3625	6.33458	3.12897
Sme2.5_00601.1_g00018.1	8.81846	14.1064	10.2305	10.6142	1.07256	1.05352	0.992724
Sme2.5_00629.1_g00001.1	13.9043	13.7959	31.0092	41.1571	38.3553	37.9241	59.5287
Sme2.5_00634.1_g00010.1	1.19917	4.30088	1.06823	1.72379	0	0	0
Sme2.5_00684.1_g00002.1	4.98479	8.27891	6.5722	5.13871	0.133059	0.198888	0.0786062
Sme2.5_00736.1_g00002.1	8.76145	8.13434	11.3869	8.35556	10.6233	14.4044	15.7722
Sme2.5_00742.1_g00004.1	0.165025	2.74496	0.11262	0.814498	1.01375	0.318595	0.576568
Sme2.5_00745.1_g00004.1	33.8662	58.2853	43.9646	35.5816	50.5822	35.2929	35.2231
Sme2.5_00755.1_g00006.1	47.6723	48.3371	35.7203	42.4292	34.7034	23.3892	24.4659
Sme2.5_00780.1_g00009.1	31.718	45.5186	24.2539	33.2713	21.2778	14.7489	15.4965
Sme2.5_00786.1_g00015.1	0.504759	3.18509	1.19903	1.61444	0.0723698	0.329468	0.00950549
Sme2.5_00843.1_g00009.1	9.56072	8.26356	13.0654	14.6679	16.2248	14.8794	14.3262
Sme2.5_00844.1_g00009.1	5.74863	1.36489	4.56111	1.3947	10.2882	8.40206	11.2352
Sme2.5_00876.1_g00006.1	2.72903	4.03789	2.58799	3.28437	2.34991	2.23771	2.57647
Sme2.5_00892.1_g00002.1	3.02976	7.74288	2.89329	4.80467	0	0	0
Sme2.5_00925.1_g00006.1	26.2163	49.4345	22.2216	39.6395	15.0264	15.5042	21.8806
Sme2.5_00931.1_g00001.1	6.61187	24.7264	3.13238	9.41124	9.41412	2.16827	4.72135
Sme2.5_00931.1_g00002.1	1.32868	4.32923	1.71436	2.45754	2.10534	1.26811	1.97882
Sme2.5_00931.1_g00003.1	22.2657	24.9637	18.1155	20.7948	12.4677	13.5511	16.0766
Sme2.5_00940.1_g00011.1	30.4805	33.5652	28.9857	27.2357	25.6993	24.0167	25.5759
Sme2.5_00944.1_g00005.1	10.6077	31.3961	10.801	13.7273	17.6657	11.673	8.77638
Sme2.5_00944.1_g00007.1	0.691075	3.08536	0.289229	0.794698	0.140826	0.016645	0.00973455
Sme2.5_00944.1_g00010.1	0.742597	2.2705	0.617044	1.1424	0.802556	0.107948	0.104748
Sme2.5_00944.1_g00014.1	48.8304	64.0464	41.903	50.0774	36.223	28.9279	18.1306
Sme2.5_00980.1_g00010.1	2.49413	3.17626	1.31505	1.54785	0	0	0
Sme2.5_00981.1_g00005.1	53.2669	47.9088	43.6488	48.189	37.0944	29.3592	31.7039
Sme2.5_01009.1_g00008.1	2.22441	2.69274	1.01465	2.65918	1.32883	0.802377	1.37237
Sme2.5_01011.1_g00011.1	36.5094	66.799	36.3305	40.435	53.2145	31.5804	27.8412
Sme2.5_01043.1_g00004.1	3.1232	5.96884	4.25871	4.27353	0.145828	0.729396	0.314197
Sme2.5_01058.1_g00008.1	4.63795	2.86301	4.38778	3.53785	5.53508	5.2974	4.91247
Sme2.5_01080.1_g00010.1	0.380576	1.9842	0.377045	0.44689	0.29058	0.108754	0.0911665
Sme2.5_01087.1_g00007.1	0.488542	0.431916	1.4709	1.32185	2.76106	2.68567	2.45281
Sme2.5_01087.1_g00010.1	1.25302	3.16725	1.01216	0.393523	0	0	0
Sme2.5_01116.1_g00002.1	1.64827	0.942479	1.84109	0.759179	2.59765	2.5643	2.43177
Sme2.5_01139.1_g00002.1	2.08982	3.13263	2.16641	2.8592	0.433025	0.20316	0.238068
Sme2.5_01235.1_g00017.1	10.1963	15.2131	8.59732	8.25572	6.89954	4.1842	2.88394
Sme2.5_01255.1_g00001.1	28.7229	30.3775	25.2622	27.8275	24.6642	23.8673	23.8531
Sme2.5_01323.1_g00006.1	82.9447	90.0499	75.2899	89.84	68.3872	54.367	55.5781
Sme2.5_01341.1_g00006.1	14.1862	16.4604	13.2665	12.821	6.23786	6.24221	5.47924
Sme2.5_01373.1_g00002.1	6.19709	7.50986	6.17608	6.17407	6.6899	5.43594	6.1974
Sme2.5_01379.1_g00010.1	42.5727	48.7023	37.651	37.0886	39.5595	34.0652	30.4279
Sme2.5_01380.1_g00008.1	52.983	47.6883	48.7803	46.005	54.6995	55.1848	55.4847
Sme2.5_01412.1_g00009.1	2.74568	3.89504	0.918301	1.25124	0	0	0
Sme2.5_01420.1_g00005.1	2.95683	8.3445	2.28459	2.81637	0.866701	0.64792	1.53324
Sme2.5_01488.1_g00006.1	3.77452	2.90649	3.69873	3.40397	4.00486	5.17768	4.99939
Sme2.5_01505.1_g00007.1	14.2727	12.102	6.49336	13.2254	4.89368	2.87722	3.17563
Sme2.5_01509.1_g00013.1	63.4177	65.5846	39.6864	53.0389	33.2459	27.1299	27.0932
Sme2.5_01514.1_g00009.1	57.7065	69.2521	47.0618	29.1073	26.1539	23.9532	18.5185
Sme2.5_01535.1_g00007.1	1.22505	2.46108	0.715485	1.51131	1.22663	0.659705	0.809471
Sme2.5_01562.1_g00001.1	3.56153	4.43204	3.39286	4.23713	3.39688	2.45627	2.675
Sme2.5_01597.1_g00002.1	12.9908	10.0292	16.5825	17.3312	19.9126	26.5837	23.7528
Sme2.5_01620.1_g00009.1	8.08465	10.2165	6.70484	9.6763	6.67145	6.52948	6.34449
Sme2.5_01638.1_g00009.1	15.7881	19.9544	15.7443	18.4926	15.2882	14.6769	14.5246
Sme2.5_01754.1_g00008.1	13.2718	15.273	13.6754	16.291	12.6976	9.6099	10.9097
Sme2.5_01840.1_g00003.1	3.64126	13.364	3.81206	5.30977	0.111942	0.297641	0.31925
Sme2.5_01840.1_g00004.1	2.44347	5.45767	1.7483	3.33244	1.04529	1.97072	1.92477
Sme2.5_01843.1_g00004.1	7.01389	16.8268	8.6783	10.7087	14.6244	8.04607	6.83538
Sme2.5_01856.1_g00005.1	7.33706	9.01518	6.97024	4.50744	2.67384	1.98615	1.16476
Sme2.5_01889.1_g00002.1	133.269	180.586	81.2503	120.879	91.6949	72.9485	55.5871
Sme2.5_01889.1_g00003.1	70.4039	63.2971	41.5446	64.2513	33.8249	24.8451	24.9553
Sme2.5_01889.1_g00006.1	88.3859	110.542	67.5921	78.2344	49.387	43.386	35.3634
Sme2.5_01936.1_g00007.1	8.91032	11.9129	7.34036	7.01321	5.25681	3.66715	3.10733
Sme2.5_01980.1_g00017.1	4.22256	12.6244	5.00812	6.15971	1.00006	4.57361	3.75036
Sme2.5_02081.1_g00012.1	1.83951	1.54422	2.67314	1.77962	3.58491	3.65219	2.91973
Sme2.5_02088.1_g00001.1	0.22947	2.01688	0	0.311433	0	0	0
Sme2.5_02130.1_g00005.1	1.27289	2.06809	0.691449	1.17962	0	0	0.0161047
Sme2.5_02131.1_g00005.1	5.46471	8.174	4.49207	5.42039	4.99979	5.27791	5.31769
Sme2.5_02177.1_g00006.1	0.187533	2.69859	0.166853	0.258032	0	0	0
Sme2.5_02185.1_g00009.1	5.96766	9.39081	4.98614	6.25919	7.14697	4.65414	4.02175
Sme2.5_02290.1_g00007.1	11.9251	18.129	10.786	10.8652	9.97704	7.38852	6.4228
Sme2.5_02292.1_g00006.1	22.0682	31.3749	18.9496	19.9121	14.9996	11.6787	10.9099
Sme2.5_02419.1_g00009.1	498.83	545.378	403.436	487.441	359.779	292.768	312.375
Sme2.5_02490.1_g00010.1	9.92237	10.1836	6.04778	10.4272	0.519547	0.572079	0.670512
Sme2.5_02618.1_g00001.1	2.21315	3.38006	5.59815	3.57506	7.14173	6.00176	7.09138
Sme2.5_02639.1_g00002.1	3.12358	3.54032	2.10536	2.66139	0.366247	0.158455	0.350076
Sme2.5_02659.1_g00003.1	3.41643	3.27099	2.25597	2.27375	0.92659	0.771212	0.792425
Sme2.5_02675.1_g00002.1	15.4686	18.2917	13.8399	8.50839	0	0	0
Sme2.5_02733.1_g00008.1	6.38669	8.51591	6.06594	3.36559	0.0204665	0.0165693	0.0159587
Sme2.5_02740.1_g00005.1	8.44963	9.95712	6.79649	10.2254	6.14903	4.13152	7.21078
Sme2.5_02846.1_g00004.1	10.5307	15.2907	10.2524	11.4644	9.34937	9.15398	6.53754
Sme2.5_02885.1_g00004.1	16.3845	24.7877	17.6308	18.6685	19.538	14.7483	12.9858
Sme2.5_02960.1_g00007.1	3.46796	4.67144	3.49736	2.68039	0	0.0173788	0
Sme2.5_02960.1_g00008.1	1.43763	3.65484	1.21906	0.766752	0	0	0
Sme2.5_02960.1_g00009.1	6.06467	7.55156	4.742	2.04291	0	0	0
Sme2.5_02985.1_g00004.1	1.232	2.30357	1.12235	1.25898	0.700986	0.338377	0.519546
Sme2.5_03009.1_g00004.1	19.4721	19.9097	14.7004	18.3706	8.90905	8.14391	9.144
Sme2.5_03009.1_g00005.1	47.1321	58.6825	34.8054	39.1881	22.6171	19.1921	14.5645
Sme2.5_03019.1_g00004.1	1.69463	3.44074	0.584548	1.5373	0.156276	0.0435268	0.117372
Sme2.5_03039.1_g00008.1	1.44333	4.02458	2.42639	1.87371	1.20619	1.59387	1.86244
Sme2.5_03106.1_g00002.1	1.17879	2.31735	1.54181	0.890979	0	0	0
Sme2.5_03126.1_g00012.1	13.8583	13.9828	11.4571	11.7647	10.092	8.05012	9.9627
Sme2.5_03131.1_g00007.1	3.70478	6.92112	1.17129	3.0537	0.180954	0	0.129039
Sme2.5_03228.1_g00006.1	30.8228	58.2789	31.5901	44.7268	1.00285	2.26981	3.34545
Sme2.5_03231.1_g00004.1	6.12576	11.926	6.60772	5.47648	9.72468	7.17292	3.689
Sme2.5_03242.1_g00001.1	2.75068	3.08145	1.88575	1.45745	0.559301	0.266504	0.243063
Sme2.5_03276.1_g00004.1	1742.84	3302.6	1700.19	1194.1	498.108	930.909	433.672
Sme2.5_03329.1_g00004.1	8.18884	10.3231	7.61747	7.89439	5.86009	6.98344	7.97668
Sme2.5_03344.1_g00002.1	1.01122	3.34071	0.830522	0.710374	0	0	0
Sme2.5_03371.1_g00007.1	13.7569	16.9397	10.9789	13.688	10.2013	9.32944	9.03078
Sme2.5_03390.1_g00002.1	2.07456	3.16483	1.53634	1.99186	1.88381	1.21471	1.95332
Sme2.5_03554.1_g00006.1	21.1696	24.037	21.6298	20.4285	18.0042	19.0655	15.5291
Sme2.5_03584.1_g00001.1	16.052	3.84181	8.09964	15.3746	21.2669	18.2353	18.4098
Sme2.5_03598.1_g00003.1	1.00383	2.8209	1.14318	2.41309	0.359795	0.0665109	0.0147503
Sme2.5_03606.1_g00001.1	22.915	23.2564	19.5709	24.0217	20.4802	16.7324	17.1745
Sme2.5_03615.1_g00007.1	13.0134	34.0724	8.37229	27.2792	0	0.0104522	0.040777
Sme2.5_03615.1_g00008.1	32.9686	72.8939	24.3245	47.8107	0	0.0516774	0.0737561
Sme2.5_03662.1_g00003.1	14.1052	14.7201	16.4502	15.461	18.6483	17.8452	19.5706
Sme2.5_03757.1_g00006.1	9.37872	26.7274	5.26493	10.6906	12.8038	4.45207	4.55489
Sme2.5_03757.1_g00007.1	13.0951	23.6262	10.4921	12.9065	10.1803	5.83014	7.24509
Sme2.5_03863.1_g00003.1	5.61056	5.87482	5.23805	4.93955	5.00332	4.19631	4.29554
Sme2.5_03876.1_g00008.1	1.33592	2.43858	0.911735	1.15168	0.088982	0.0780779	0.0157711
Sme2.5_03963.1_g00006.1	2.45708	2.54918	4.5969	2.81188	6.16057	5.50285	6.44746
Sme2.5_04042.1_g00005.1	12.3215	10.8878	12.6412	11.915	15.1659	14.2735	13.8111
Sme2.5_04231.1_g00002.1	1.06817	2.40634	1.28782	0.698432	0	0	0
Sme2.5_04236.1_g00002.1	3.7441	5.73159	2.78142	2.45384	0	0.00635611	0.00583485
Sme2.5_04259.1_g00003.1	16.5322	24.8571	15.5499	18.6406	9.7238	5.66475	6.04844
Sme2.5_04259.1_g00008.1	57.7553	60.5268	45.7264	56.1677	16.1913	11.6197	21.4417
Sme2.5_04302.1_g00006.1	3.34133	4.83069	2.70686	4.56027	0.79779	0.780582	1.26244
Sme2.5_04308.1_g00001.1	7.78433	6.72353	8.78483	7.86074	9.18654	10.394	9.16351
Sme2.5_04325.1_g00004.1	11.6483	25.5328	9.37825	12.625	11.6923	10.4237	6.79258
Sme2.5_04583.1_g00009.1	1.03366	4.62459	2.62362	3.4305	0	0	0
Sme2.5_04583.1_g00010.1	0.506291	4.63069	0.395934	1.70677	0	0	0
Sme2.5_04663.1_g00003.1	18.966	18.9936	17.5744	17.4488	16.3152	15.8487	15.973
Sme2.5_04709.1_g00008.1	42.3504	80.9385	39.223	49.0838	43.2162	47.9224	39.5281
Sme2.5_04968.1_g00001.1	6.64247	9.50313	5.41381	7.68539	4.45863	4.64928	4.88208
Sme2.5_04983.1_g00003.1	0.764384	2.13003	0.3427	0.63923	0.26755	0.112806	0.409352
Sme2.5_04984.1_g00003.1	539.423	892.079	647.449	377.517	353.973	38.3044	27.6033
Sme2.5_05015.1_g00006.1	1.66383	7.71976	2.92649	2.71067	0	0	0
Sme2.5_05067.1_g00001.1	1.97329	4.16207	3.12571	2.34808	2.60769	2.4986	2.18141
Sme2.5_05143.1_g00002.1	1.92127	6.21977	1.93046	1.42602	0	0	0
Sme2.5_05143.1_g00003.1	2.6709	8.52576	2.96951	2.09248	0.0195618	0	0
Sme2.5_05290.1_g00004.1	8.43309	8.57145	12.0347	10.3402	12.7078	12.7117	12.0231
Sme2.5_05318.1_g00003.1	0.911898	3.0315	1.33212	0.966526	0	0	0
Sme2.5_05323.1_g00004.1	2.30331	1.92219	1.54197	1.25869	0.592108	0.478836	0.641827
Sme2.5_05413.1_g00002.1	1.98832	4.29233	1.93634	1.78088	2.35143	0.845535	1.02085
Sme2.5_05503.1_g00005.1	9.1229	7.73821	11.486	11.4687	11.845	14.1298	12.1594
Sme2.5_05614.1_g00006.1	1.70101	48.0312	0	0.109016	9.82544	0.114114	0.918612
Sme2.5_05614.1_g00007.1	15.4087	42.2481	32.2908	17.0413	13.6495	16.2978	6.21342
Sme2.5_05618.1_g00001.1	52.2102	64.9457	47.7398	50.548	49.9208	50.1391	46.0116
Sme2.5_05719.1_g00008.1	2.93448	4.18499	1.66979	2.33835	0.604394	0.342881	0.243867
Sme2.5_05731.1_g00003.1	3.01813	5.58317	2.83242	4.95573	0	0	0
Sme2.5_05757.1_g00002.1	1.76801	4.62999	1.12536	2.04129	1.76778	0.764101	1.20238
Sme2.5_05775.1_g00002.1	6.66141	5.87744	2.84297	5.66115	2.11109	0.72433	0.648442
Sme2.5_05797.1_g00002.1	8.93903	8.45228	5.14226	4.43118	0	0	0
Sme2.5_05974.1_g00006.1	2.5017	2.11342	1.24732	1.90824	0.950875	0.960105	1.15128
Sme2.5_06038.1_g00002.1	1.68685	3.60326	1.25147	1.87298	0.0636791	0.0608785	0
Sme2.5_06091.1_g00002.1	1.01263	2.19006	1.37075	1.50919	0.601533	0.71376	0.847733
Sme2.5_06163.1_g00001.1	1.68955	4.1568	2.0191	1.84586	2.00944	1.0684	1.14543
Sme2.5_06172.1_g00002.1	14.3233	25.7889	14.1321	16.5476	18.0413	14.1616	12.2598
Sme2.5_06182.1_g00001.1	6.9539	11.3461	5.91031	7.00772	8.56367	5.60223	5.18685
Sme2.5_06302.1_g00003.1	1.50633	2.22926	1.66501	0.981185	0.666221	0.886971	0.564588
Sme2.5_06324.1_g00004.1	9.5688	5.81982	10.9768	9.69309	12.6938	13.0117	11.4026
Sme2.5_06363.1_g00005.1	1.19296	2.44395	0.456628	0.85865	0	0	0
Sme2.5_06363.1_g00008.1	1.58539	6.6713	1.27931	2.83249	0	0	0
Sme2.5_06363.1_g00009.1	0.517897	3.49953	0.81023	0.918276	0	0	0
Sme2.5_06364.1_g00003.1	19.1865	25.5827	11.1012	28.0456	0.588402	0.177281	0.16204
Sme2.5_06501.1_g00002.1	39.8618	45.3758	30.6191	33.771	17.0765	15.2241	18.6837
Sme2.5_06573.1_g00005.1	6.96842	12.4105	4.56119	9.69896	6.25266	3.61133	4.45179
Sme2.5_06575.1_g00003.1	9.93543	9.85239	20.1378	15.2205	27.0588	27.5505	23.3434
Sme2.5_06599.1_g00003.1	17.2241	27.2423	14.2017	14.77	4.11305	5.37914	8.61104
Sme2.5_06636.1_g00004.1	0.874388	2.26143	0.214682	0.593287	0.428004	0.105906	0.129021
Sme2.5_07378.1_g00001.1	4.01179	4.49057	3.12705	2.83744	2.3162	2.18012	2.15266
Sme2.5_07467.1_g00002.1	69.3994	110.895	72.8604	43.6217	55.6884	42.2493	24.0891
Sme2.5_07626.1_g00001.1	2.2555	2.77224	1.43183	2.12768	1.43487	0.887883	0.904363
Sme2.5_07921.1_g00003.1	4.08199	8.94607	3.67241	4.57917	5.53438	3.27052	1.31105
Sme2.5_08058.1_g00006.1	2.38125	4.59679	3.0346	4.92869	0.0165573	0.06317	0.0182829
Sme2.5_08170.1_g00002.1	34.7573	33.3063	31.4874	35.0264	29.629	28.1758	28.4763
Sme2.5_08290.1_g00003.1	11.4323	14.6161	6.95121	4.87057	0	0.0226994	0.0203334
Sme2.5_08325.1_g00001.1	14.726	19.5633	13.4772	9.18577	7.95446	6.7047	5.08633
Sme2.5_08614.1_g00005.1	3.59198	5.99064	1.31935	3.06036	0.0228755	0	0
Sme2.5_08647.1_g00003.1	7.62402	17.0876	4.13116	5.54675	7.31842	3.69432	2.1053
Sme2.5_08758.1_g00002.1	1.42298	2.35182	0.462385	1.16059	0	0	0
Sme2.5_08795.1_g00001.1	0	2.09165	0.130082	0.134709	0	0	0
Sme2.5_08825.1_g00002.1	2.30571	3.6911	2.55037	2.72061	0	0	0
Sme2.5_08883.1_g00003.1	26.2424	32.5733	25.3514	24.473	13.3614	9.62129	14.7753
Sme2.5_08912.1_g00002.1	4.43226	7.33233	3.16195	8.50683	0	0	0.0147434
Sme2.5_08912.1_g00003.1	8.56139	8.8043	4.94268	9.93087	0	0	0
Sme2.5_08912.1_g00004.1	5.78219	8.58035	4.83691	3.21271	0	0	0
Sme2.5_08933.1_g00001.1	36.4181	47.1091	40.3751	36.3738	32.6815	26.8459	27.2902
Sme2.5_09088.1_g00004.1	1.87606	1.89715	1.16337	1.02627	0	0.0248793	0
Sme2.5_09098.1_g00001.1	4.27025	5.34333	5.09127	5.56442	3.61655	3.86016	4.05918
Sme2.5_09470.1_g00002.1	43.0141	27.8309	34.1178	37.0938	43.6922	43.9107	52.537
Sme2.5_09586.1_g00001.1	24.4101	28.8333	26.337	21.798	13.4319	11.5232	13.5925
Sme2.5_09586.1_g00002.1	21.6285	28.3578	17.97	17.3306	12.9707	10.0194	8.81224
Sme2.5_09605.1_g00001.1	1.23086	0.706638	1.54153	0.389342	2.26516	2.90534	1.76042
Sme2.5_09653.1_g00001.1	3.60275	13.9888	1.75252	3.03101	0.0252201	0.0418575	0.00928286
Sme2.5_09700.1_g00001.1	5.01363	16.8993	6.74641	2.60323	9.88463	2.3207	3.22446
Sme2.5_09851.1_g00002.1	9.70447	4.00175	10.261	13.7376	17.4159	21.9435	23.0405
Sme2.5_10033.1_g00001.1	1.83974	3.05637	0.976368	1.00779	0.172646	0.0532314	0.0735655
Sme2.5_10033.1_g00002.1	1.24541	3.02628	1.46119	2.28373	0.198601	0.0278802	0.0418763
Sme2.5_10072.1_g00001.1	2.19431	3.40611	1.5193	1.40033	0.0170334	0	0
Sme2.5_10138.1_g00001.1	0.596415	2.02596	0.566787	1.61966	0	0	0
Sme2.5_10138.1_g00002.1	3.6289	8.90305	3.92856	3.71078	0	0	0
Sme2.5_10238.1_g00001.1	1.43	1.62773	1.08644	0.738427	0.0723501	0	0
Sme2.5_10240.1_g00002.1	0.0202261	2.32859	0	0.0215357	0	0	0
Sme2.5_10350.1_g00002.1	2.29737	5.47064	2.88537	3.55884	0	0	0
Sme2.5_10699.1_g00003.1	78.3732	54.5072	53.6142	45.0035	91.6172	88.8427	82.5104
Sme2.5_10733.1_g00005.1	1.18002	2.53964	1.48611	1.23365	1.33527	0.532839	0.546529
Sme2.5_10973.1_g00002.1	11.3076	7.30826	3.28664	6.87413	1.10684	0.715652	0.452329
Sme2.5_11014.1_g00001.1	2.47258	3.22506	1.81245	1.36239	0.555532	0.273894	0.269503
Sme2.5_11072.1_g00001.1	10.4039	19.8944	14.1156	7.90024	0	0.0244719	0
Sme2.5_11126.1_g00001.1	1.23262	3.02761	1.23753	1.33064	1.94368	1.22166	1.18756
Sme2.5_11359.1_g00003.1	1.8608	3.57496	2.24609	2.21684	3.06331	2.01466	1.5271
Sme2.5_11702.1_g00003.1	7.91592	14.8609	6.26226	7.67117	7.4425	4.87749	4.36349
Sme2.5_11732.1_g00001.1	2.90515	7.39205	3.08266	6.68204	0.100703	0	0.0110708
Sme2.5_11735.1_g00001.1	3.72256	6.64902	5.14634	4.12334	3.92113	4.20281	4.18554
Sme2.5_11748.1_g00001.1	1.91399	3.16813	1.30607	1.50115	1.86714	1.48108	1.30139
Sme2.5_12111.1_g00001.1	1.11023	2.78247	1.83439	1.66067	2.1358	1.79263	0.805316
Sme2.5_12199.1_g00001.1	2.74251	6.48855	2.79656	4.36653	2.73771	1.62618	2.81446
Sme2.5_12324.1_g00001.1	22.6789	23.8696	13.168	10.7814	7.07222	14.1766	9.41689
Sme2.5_12482.1_g00001.1	394.927	486.248	403.76	417.537	425.315	367.111	387.549
Sme2.5_12612.1_g00001.1	1.36051	2.33648	1.10569	2.0322	0.0344384	0.445859	0.214884
Sme2.5_12968.1_g00001.1	23.7229	32.3026	19.1218	22.1232	20.1948	20.7654	20.3737
Sme2.5_13126.1_g00002.1	6.08137	6.82704	1.21856	4.75052	1.17171	0.456295	0.580175
Sme2.5_13128.1_g00002.1	5.67948	7.65682	4.07167	4.78625	2.64306	2.56939	2.29301
Sme2.5_13264.1_g00003.1	30.8764	30.8203	27.2276	30.3422	26.1742	23.9867	23.6308
Sme2.5_13337.1_g00001.1	2.76237	2.29142	3.90233	2.24175	5.39052	4.11034	4.26404
Sme2.5_13555.1_g00001.1	1.33126	2.70387	1.96729	2.17126	0	0	0
Sme2.5_13628.1_g00001.1	0.700783	3.34465	0.906511	0.528672	0.891725	0.480132	0.6728
Sme2.5_13898.1_g00002.1	1.29028	2.09315	0.34344	1.13203	0	0	0
Sme2.5_14443.1_g00001.1	2.66732	6.44305	1.38704	1.51893	2.67636	1.24577	0.655841
Sme2.5_14818.1_g00002.1	1.44157	5.57062	1.02916	2.68197	1.55111	0.74408	1.16621
Sme2.5_15106.1_g00001.1	1.37876	3.43989	0.729691	1.44799	0	0	0
Sme2.5_15165.1_g00001.1	2.64228	2.70038	1.42706	2.595	0.190829	0.301957	0.235471
Sme2.5_15313.1_g00001.1	5.06387	5.26928	0.721122	4.01898	0	0	0
Sme2.5_15637.1_g00001.1	6.55124	8.02859	6.01184	8.13723	5.1554	3.36919	1.37288
Sme2.5_15790.1_g00002.1	8.20534	11.6296	6.27254	10.8259	0	0.0520302	0.0152145
Sme2.5_16194.1_g00001.1	0.806022	2.15985	0.711576	1.54565	0	0	0
Sme2.5_16337.1_g00001.1	30.6737	30.7372	34.08	33.0099	39.1365	46.8724	42.768
Sme2.5_16733.1_g00001.1	16.7087	27.6741	5.76412	10.9294	8.78761	5.98351	6.28831
Sme2.5_16812.1_g00001.1	3.65646	5.67289	3.91025	3.80329	3.01492	2.28661	2.70028
Sme2.5_17174.1_g00001.1	0.668593	1.71046	1.06446	0.826518	0	0	0.0214352
Sme2.5_20423.1_g00001.1	11.3674	12.0788	7.87977	9.62101	7.98055	6.85776	6.22447
Sme2.5_20452.1_g00001.1	6.52501	11.8136	6.21602	7.06702	7.12978	5.53657	4.97516
Sme2.5_20505.1_g00001.1	1.30012	1.60956	0.623381	1.28742	0.0661504	0	0.0414069
Sme2.5_20902.1_g00001.1	1.20376	2.52963	1.5018	0.970315	0.355776	0.0390802	0.0419636
Sme2.5_21307.1_g00001.1	8.63064	14.3257	10.1673	6.4504	5.90763	3.22859	2.5496
Sme2.5_21725.1_g00002.1	5.89458	23.4061	2.6974	6.66708	0	0	0.0506143
Sme2.5_22536.1_g00001.1	3.86477	1.45575	3.96675	4.6694	6.90381	6.71811	8.95609
Sme2.5_23721.1_g00001.1	2.4679	5.59334	3.22517	2.72718	3.4295	2.96562	2.62309
Sme2.5_24004.1_g00002.1	2.00599	2.12917	0.641401	1.17878	0.550051	0.261188	0.330596
Sme2.5_24159.1_g00001.1	11.722	17.7257	14.2929	9.16628	6.86467	5.07683	7.0368
Sme2.5_24448.1_g00001.1	5.81769	0.874746	5.13344	6.17881	5.11371	7.02877	5.85552
Sme2.5_24930.1_g00001.1	1.37721	21.072	1.17992	2.71033	0.389265	2.02487	1.84861
Sme2.5_25057.1_g00001.1	1.96396	4.29351	2.41674	4.39483	0	0	0
Sme2.5_26068.1_g00001.1	3.51343	4.27841	1.8081	4.39895	0.0843835	0.0518041	0.0252571
Sme2.5_26715.1_g00001.1	0.0958205	2.29806	0	0.204571	1.19659	0.170298	0.119079
Sme2.5_27384.1_g00001.1	4.76723	6.99448	4.02133	6.78865	4.59287	2.13027	1.19365
Sme2.5_27675.1_g00001.1	18.3095	0.300105	15.3059	10.5849	18.0223	26.7478	18.1358
Sme2.5_28256.1_g00001.1	15.6757	32.4776	10.8005	18.092	18.8215	7.28859	7.41057
Sme2.5_29611.1_g00001.1	8.88351	22.0072	7.36248	6.4261	8.75299	5.12872	4.47748
Sme2.5_29838.1_g00001.1	7.09622	10.664	6.62035	6.15475	5.91627	4.23688	3.47631
Sme2.5_30574.1_g00001.1	49.0408	11.9789	40.0323	27.2181	39.0033	47.2393	46.5345
Sme2.5_30643.1_g00001.1	4.42522	7.27067	5.52671	7.46614	2.48411	2.32859	4.2678
Sme2.5_31006.1_g00001.1	48.6528	45.2071	28.5782	38.0952	22.8788	23.77	21.2862
Sme2.5_31081.1_g00001.1	1.74192	7.22349	1.26925	2.47845	0	0	0
Sme2.5_31741.1_g00001.1	0	8.69423	0	0	0.53691	0.074163	0

## Sheet: Table S4
Supplement Table S4. Genes in blue module
red labeled are hub genes
GeneID	MLa_group_fpkm	MLb_group_fpkm	MH_group_fpkm	MZ_group_fpkm	CL_group_fpkm	CH_group_fpkm	CZ_group_fpkm
Sme2.5_32476.1_g00001.1	33.6802	15.5255	76.8082	19.2201	13.042	40.5021	21.3371
Sme2.5_30199.1_g00001.1	9.27734	11.1614	35.9459	6.79502	8.66242	9.0963	6.84368
Sme2.5_26653.1_g00001.1	49.9783	22.4714	204.894	31.5289	29.849	94.6839	45.8183
Sme2.5_24290.1_g00001.1	23.7186	7.45287	53.0243	10.318	4.74676	15.4069	11.2204
Sme2.5_21090.1_g00002.1	3.38948	4.13917	28.0341	2.15019	4.15567	7.45961	3.93282
Sme2.5_20907.1_g00001.1	0.398733	1.23684	103.843	0.665668	0.203791	13.3708	0.16953
Sme2.5_20200.1_g00002.1	0.0922458	0.00873095	16.2928	0	0.0192109	2.91144	0.0112664
Sme2.5_18695.1_g00001.1	3.4004	4.63665	11.0698	3.50836	4.60495	4.58252	2.29232
Sme2.5_17517.1_g00001.1	35.4372	19.408	66.7788	18.5976	20.0009	25.6139	19.7027
Sme2.5_17187.1_g00001.1	0.045508	0.0776642	7.60056	0.0455737	0.0658273	0.265699	0.0711062
Sme2.5_16734.1_g00002.1	0.0846463	0.118168	2.03253	0.0425875	0.301906	0.452883	0.080913
Sme2.5_16402.1_g00003.1	7.67398	7.64478	19.8921	7.86673	7.75143	10.3542	9.92898
Sme2.5_15685.1_g00003.1	3.59389	1.25962	71.9016	1.75717	1.93193	9.63993	2.74493
Sme2.5_15277.1_g00001.1	0.159441	0.0984649	39.7981	0	0	0.163656	0
Sme2.5_15228.1_g00002.1	0.361966	0.13609	1.85318	0.24604	0.0625884	0.29139	0.382948
Sme2.5_15215.1_g00003.1	121.045	68.2667	352.368	88.3385	50.3446	172.887	109.951
Sme2.5_14501.1_g00002.1	4.06196	3.3969	44.7958	3.45587	3.12104	6.69695	3.92625
Sme2.5_14274.1_g00001.1	0	0.0127748	2.36214	0	0.0395477	0.395638	0
Sme2.5_13547.1_g00004.1	0.209776	0.324027	3.41363	0.314586	0.267037	0.339248	0.267488
Sme2.5_12920.1_g00001.1	25.9607	20.3989	115.863	12.3141	22.4494	34.7774	16.5719
Sme2.5_12731.1_g00001.1	10.789	9.43423	33.7548	8.55131	8.48025	15.4262	11.2788
Sme2.5_12729.1_g00004.1	0.459968	1.36591	139.031	0.174494	7.76353	44.2374	2.79364
Sme2.5_12729.1_g00002.1	0.156635	0.264936	2.16371	0.191587	0.109796	0.872355	0.38002
Sme2.5_12650.1_g00001.1	2.62571	3.68529	69.3228	2.1561	2.29246	20.2155	1.15861
Sme2.5_12201.1_g00001.1	0	0.0163349	3.70497	0	0	0.832844	0.0165136
Sme2.5_12180.1_g00006.1	9.95923	6.93029	24.1215	4.77434	6.01915	7.2593	4.92006
Sme2.5_12023.1_g00002.1	0.265677	0.202689	45.345	0.145983	0.111738	11.9415	0.0728439
Sme2.5_11974.1_g00002.1	0.0333243	0.563134	7.32431	0	0.746843	0.070856	0
Sme2.5_11911.1_g00001.1	11.7956	10.6435	20.5178	12.4598	11.9275	11.329	12.8883
Sme2.5_11745.1_g00002.1	14.0553	13.4682	22.7564	13.3895	13.7542	15.9132	16.8621
Sme2.5_11736.1_g00002.1	7.69804	6.70995	39.0985	5.24158	7.48942	15.6094	9.42879
Sme2.5_11484.1_g00001.1	54.587	48.6708	79.4723	49.3483	51.0135	54.4223	49.0817
Sme2.5_11440.1_g00001.1	4.27933	0.959255	10.1717	3.58078	1.26409	3.46133	3.42647
Sme2.5_11200.1_g00002.1	49.3478	34.0992	99.7257	38.5241	36.0422	41.8399	33.6201
Sme2.5_11017.1_g00001.1	3.9622	3.21177	31.3011	4.34161	4.23159	6.89914	3.59661
Sme2.5_10750.1_g00002.1	0.221159	0.397672	8.41291	0.0963949	0.105789	2.47452	0.343126
Sme2.5_10236.1_g00004.1	74.9342	54.7705	151.673	60.0601	70.3622	84.4671	52.1661
Sme2.5_09817.1_g00002.1	6.3815	4.48712	21.0502	4.3188	5.80815	11.1769	8.69386
Sme2.5_09690.1_g00002.1	1.30326	0.110419	28.2919	1.15005	0.354033	5.62936	1.43176
Sme2.5_09644.1_g00002.1	22.9194	21.967	65.1595	18.0058	21.8546	32.1099	21.5801
Sme2.5_09599.1_g00002.1	7.52955	7.1109	21.2073	6.60491	7.103	8.78795	9.79015
Sme2.5_09245.1_g00002.1	20.4271	18.623	39.0157	19.1754	16.5425	19.0201	21.7126
Sme2.5_09211.1_g00001.1	0	0.00350652	3.14535	0.00723973	0.0032103	0.580834	0
Sme2.5_09061.1_g00001.1	16.0187	15.7533	36.4604	15.1053	14.3462	17.6164	17.2768
Sme2.5_09059.1_g00002.1	9.97022	10.4953	35.6066	8.22632	12.2233	18.401	14.2987
Sme2.5_09034.1_g00001.1	7.03989	6.15417	24.0077	4.32151	5.60687	6.98698	4.8787
Sme2.5_09002.1_g00002.1	2.20995	4.82113	17.4721	5.11972	5.28175	7.34252	1.98792
Sme2.5_08750.1_g00001.1	2.53917	1.53961	18.3551	1.79383	2.02351	5.07656	2.61051
Sme2.5_08532.1_g00001.1	0.0912212	0	17.3154	0.0174936	0.0452816	3.57934	0.0535253
Sme2.5_08220.1_g00004.1	8.58044	11.1316	29.4718	12.1266	10.1634	15.4164	11.5904
Sme2.5_08201.1_g00002.1	0.208259	0.0835434	93.7803	0.0364593	0.0803234	12.9545	0.106802
Sme2.5_08143.1_g00002.1	0.028354	0	28.6119	0.0298944	0	3.19292	0
Sme2.5_07985.1_g00003.1	15.6513	12.1795	36.8275	13.2851	11.2965	17.1408	12.7727
Sme2.5_07849.1_g00002.1	0.219212	0.0663522	16.4516	0.132448	0.102044	5.01893	0.273712
Sme2.5_07597.1_g00001.1	0.0492704	0	15.5895	0	0	1.9362	0
Sme2.5_07427.1_g00005.1	16.2427	9.45536	54.4014	11.4028	11.7022	22.5131	17.474
Sme2.5_07422.1_g00002.1	0.534164	0.677081	22.6934	0.730003	0.281688	4.38841	0.468725
Sme2.5_07412.1_g00001.1	36.3295	32.163	67.4908	33.772	32.7666	40.1184	36.9099
Sme2.5_07206.1_g00002.1	38.0528	28.7485	82.9062	30.2478	22.9381	32.9445	29.7518
Sme2.5_07135.1_g00001.1	0.0429255	0.107406	10.2092	0	0.214522	5.32467	0.203404
Sme2.5_07129.1_g00002.1	19.154	15.2767	52.3512	11.5034	21.6147	23.1898	18.6525
Sme2.5_07129.1_g00001.1	0.198993	0.05486	1.98119	0	0.105041	0.232457	0
Sme2.5_07089.1_g00002.1	48.2897	24.977	104.769	33.8102	38.0341	53.9312	54.5025
Sme2.5_06979.1_g00004.1	44.3194	39.0169	81.3825	43.4286	37.537	51.3272	38.6338
Sme2.5_06810.1_g00006.1	0.663984	0.0859623	2.45634	0.297087	0.45165	0.754819	0.576615
Sme2.5_06798.1_g00008.1	3.79361	2.15956	19.1368	3.45029	1.28355	3.38115	2.75157
Sme2.5_06729.1_g00002.1	0.0467696	0.0172413	3.2106	0.0460902	0.0347451	0.395192	0.0431932
Sme2.5_06710.1_g00003.1	17.1228	17.5666	37.4185	12.8851	18.4352	18.9406	14.91
Sme2.5_06578.1_g00002.1	0.308654	0.426082	3.67434	0.235069	0.343201	0.698073	0.319421
Sme2.5_06561.1_g00002.1	0	0	1.4448	0	0.00833117	0.211193	0
Sme2.5_06504.1_g00002.1	1.80286	2.26216	10.1332	1.11781	3.30381	4.18028	1.03783
Sme2.5_06217.1_g00004.1	71.4163	61.2677	132.895	66.1341	65.9069	75.9283	79.3231
Sme2.5_06195.1_g00007.1	4.40889	6.81545	35.523	3.21976	4.34274	11.7293	1.68184
Sme2.5_06151.1_g00001.1	0.291992	0.136603	3.8283	0.289814	0.157085	0.680526	0.484508
Sme2.5_05795.1_g00001.1	0.0105371	0	1.62335	0	0	0.114755	0
Sme2.5_05758.1_g00002.1	11.6106	5.92499	32.4037	5.26787	6.89359	15.4316	13.2436
Sme2.5_05724.1_g00001.1	8.96633	8.3875	20.9885	5.14905	8.23423	8.94753	4.86382
Sme2.5_05702.1_g00003.1	0.80909	0.131014	2.34597	0.169713	0.177005	0.411959	0.288396
Sme2.5_05661.1_g00002.1	2.49654	3.56339	7.38643	2.0156	1.93673	3.74661	2.15918
Sme2.5_05392.1_g00007.1	7.39396	13.3775	50.789	7.52872	6.11777	18.9146	2.85312
Sme2.5_05386.1_g00002.1	2.11578	1.10968	7.66039	0.896247	1.31414	2.24519	1.63797
Sme2.5_05161.1_g00004.1	19.3387	14.8017	39.6094	10.0803	16.573	17.8206	16.6549
Sme2.5_05130.1_g00007.1	10.9765	5.74344	27.8739	5.76679	8.12519	12.8695	12.6922
Sme2.5_05107.1_g00007.1	19.64	19.7059	45.7158	16.0404	20.9841	25.7699	19.4191
Sme2.5_05091.1_g00002.1	28.5318	23.6134	129.331	13.874	20.1454	47.0422	17.2528
Sme2.5_05072.1_g00004.1	8.39158	8.94117	17.878	5.26544	6.73405	10.3108	7.61043
Sme2.5_04976.1_g00005.1	29.4007	28.0058	44.6161	29.0423	30.8052	28.6577	27.1466
Sme2.5_04909.1_g00007.1	19.7436	6.14734	49.5327	13.3088	6.31216	16.5374	11.8207
Sme2.5_04867.1_g00004.1	0.425882	0.971275	6.08384	0.52075	0.991309	0.37464	0.304061
Sme2.5_04785.1_g00005.1	17.59	14.2049	63.0295	27.5379	17.2976	21.8243	24.147
Sme2.5_04723.1_g00003.1	0.106809	0.00826446	42.2059	0.0787584	0.00654263	7.07265	0.0148566
Sme2.5_04709.1_g00010.1	3.11827	3.42557	13.7977	2.85013	3.43654	6.1108	5.48614
Sme2.5_04709.1_g00009.1	0.0749237	0.00798634	8.87879	0.0207951	0.00804715	1.43761	0.0521594
Sme2.5_04681.1_g00001.1	2.28573	3.05745	12.3061	1.38514	1.73162	3.44378	0.656439
Sme2.5_04650.1_g00003.1	22.4466	24.0731	46.802	20.6161	26.3311	22.1045	18.2294
Sme2.5_04642.1_g00005.1	4.98105	6.98299	25.5676	3.03304	5.23392	10.2246	2.32279
Sme2.5_04620.1_g00003.1	0.14058	0.0516394	1.87633	0.0728695	0.0288234	0.556696	0.116162
Sme2.5_04572.1_g00002.1	0.289211	0.22145	14.6415	0.162672	0.213749	2.56378	0.12987
Sme2.5_04555.1_g00004.1	4.00945	1.84932	52.46	1.85048	1.99789	16.4016	2.96343
Sme2.5_04514.1_g00002.1	0.10828	0.0676921	3.98179	0.351528	0.0451004	0.804222	0.536262
Sme2.5_04477.1_g00007.1	1.58928	2.13481	92.5904	1.1425	1.06456	13.4022	0.281559
Sme2.5_04475.1_g00004.1	68.7866	44.2151	126.473	32.9962	38.6765	53.0311	36.1858
Sme2.5_04404.1_g00010.1	12.7075	11.6072	24.7705	12.3627	10.1663	15.3583	12.4503
Sme2.5_04395.1_g00001.1	1.56265	0.914938	52.381	0.77306	2.12924	16.4338	1.70015
Sme2.5_04324.1_g00003.1	11.4961	13.0875	42.3524	11.5595	10.0709	18.9948	8.36152
Sme2.5_04162.1_g00003.1	5.21104	5.68515	14.3142	5.49427	5.10991	7.65958	6.60716
Sme2.5_04111.1_g00004.1	2.69061	1.71149	95.83	1.60658	0.752522	21.6331	1.17045
Sme2.5_04045.1_g00007.1	10.5649	9.20044	47.4315	8.91181	16.3128	16.6736	9.44269
Sme2.5_04013.1_g00002.1	3.84946	2.35975	15.2877	4.01099	1.98364	4.96563	3.48031
Sme2.5_04009.1_g00004.1	0.227835	0.193723	2.45604	0.503699	0.280472	0.94763	0.817622
Sme2.5_03810.1_g00003.1	0	0	6.79636	0.0672603	0	0.6345	0
Sme2.5_03795.1_g00001.1	0.017035	0.144309	2.48474	0.066732	0.0406448	0.152272	0.0815895
Sme2.5_03783.1_g00001.1	0.117293	0.167694	2.23792	0.301008	0.181331	0.261619	0.286918
Sme2.5_03781.1_g00004.1	8.04336	8.82575	23.6063	10.957	9.28581	10.8034	9.54514
Sme2.5_03781.1_g00003.1	10.5163	6.21148	25.6837	6.13442	6.39744	7.07331	6.29767
Sme2.5_03425.1_g00014.1	19.1461	16.79	33.6554	17.1074	15.8407	16.8607	14.7759
Sme2.5_03422.1_g00008.1	0.83894	0.512274	16.2473	0.402722	0.543434	2.62166	0.393033
Sme2.5_03412.1_g00008.1	12.7443	5.41263	36.4017	5.29837	8.5572	16.3439	11.0516
Sme2.5_03373.1_g00006.1	4.01347	3.79154	10.9732	0.961864	3.66565	3.96526	1.7134
Sme2.5_03367.1_g00005.1	0	0	2.20259	0.0154687	0	0.24957	0.119334
Sme2.5_03294.1_g00004.1	20.5043	20.3954	44.4305	16.8674	21.3072	24.5184	18.0687
Sme2.5_03273.1_g00003.1	0.167124	0.100712	7.66856	0.541329	0.194747	1.52904	0.558982
Sme2.5_03240.1_g00004.1	2.0168	1.59312	4.99376	1.02496	1.49901	1.99862	0.952261
Sme2.5_03129.1_g00005.1	8.67729	4.00293	30.5594	12.7115	4.59897	9.56614	10.0665
Sme2.5_03095.1_g00002.1	2.18212	2.57927	7.16159	2.96927	2.42965	3.34632	2.96537
Sme2.5_03049.1_g00003.1	8.87546	6.96853	27.8617	11.7172	5.45929	10.8071	9.54485
Sme2.5_03023.1_g00007.1	12.9388	12.6746	23.4417	10.757	13.1242	14.0265	11.6888
Sme2.5_02973.1_g00002.1	7.97408	7.31506	17.2693	6.00621	7.51486	9.7762	7.52224
Sme2.5_02911.1_g00003.1	1.59648	1.6899	18.4571	1.19474	1.68956	3.20453	1.6407
Sme2.5_02847.1_g00001.1	1.38332	0.515448	6.43087	0.94627	0.372626	1.34956	1.26829
Sme2.5_02825.1_g00008.1	37.1354	30.2239	61.318	27.4042	27.6737	32.5964	27.0767
Sme2.5_02749.1_g00004.1	0.987536	0.747053	25.9737	0.532059	0.651043	3.24859	0.873842
Sme2.5_02577.1_g00005.1	2.40937	2.85664	21.3055	0.729752	1.86237	6.54732	0.477829
Sme2.5_02533.1_g00010.1	5.05656	5.94465	9.72669	4.16453	4.90821	4.51119	3.84088
Sme2.5_02508.1_g00004.1	22.3639	19.2593	34.2531	20.8085	18.9425	23.891	18.5401
Sme2.5_02508.1_g00001.1	1.38272	1.16634	6.9804	0.962728	1.15369	3.58451	2.10421
Sme2.5_02496.1_g00006.1	5.65832	1.38802	36.4267	8.66905	0.748348	12.5338	3.93677
Sme2.5_02437.1_g00003.1	6.37548	1.86936	18.9954	4.51376	2.15421	6.30698	4.70555
Sme2.5_02386.1_g00009.1	10.5608	0.821019	37.2127	5.18093	0.400491	11.3464	6.07288
Sme2.5_02309.1_g00004.1	0.234031	0.0779786	2.40535	0.0598357	0.0706324	0.527454	0.114143
Sme2.5_02305.1_g00001.1	23.4913	21.4222	46.1924	20.6908	20.2703	22.0606	21.223
Sme2.5_02291.1_g00008.1	13.3576	11.9582	23.9555	13.5627	10.512	11.5042	12.5089
Sme2.5_02273.1_g00002.1	0.0278911	0	41.5432	0	0	3.39955	0
Sme2.5_02238.1_g00001.1	0.26646	0.583093	64.4513	0.242667	0.582594	12.1282	0.212173
Sme2.5_02195.1_g00001.1	0.461444	0.44682	23.4056	0.320754	0.626449	6.63317	0.419108
Sme2.5_02115.1_g00008.1	10.6453	11.3609	26.0782	13.6793	13.2038	14.2984	12.3402
Sme2.5_02055.1_g00005.1	1.35723	1.32958	15.3028	0.834931	1.99583	5.08413	2.10965
Sme2.5_02040.1_g00012.1	37.3731	38.5435	75.3853	42.0045	35.0089	38.0005	29.5893
Sme2.5_01952.1_g00003.1	29.5354	26.7465	50.5151	25.6283	21.0272	23.8619	23.089
Sme2.5_01918.1_g00008.1	29.7139	29.7258	69.8684	31.9034	29.8849	39.1294	31.574
Sme2.5_01916.1_g00012.1	13.7401	12.3574	30.6807	14.5241	14.4439	14.9385	12.2368
Sme2.5_01905.1_g00004.1	0.229885	0.303941	10.1668	0.529541	0.326297	1.68964	0.991622
Sme2.5_01781.1_g00006.1	4.49077	2.14812	20.0731	7.44741	1.86558	5.53289	6.53512
Sme2.5_01670.1_g00006.1	16.9874	19.0795	38.3436	11.6065	20.0487	20.7618	13.6524
Sme2.5_01649.1_g00013.1	2.22338	1.33039	23.1728	0.385367	0.662642	9.98665	1.50722
Sme2.5_01645.1_g00012.1	30.0023	23.9253	87.6231	32.6311	24.6994	42.9134	30.0836
Sme2.5_01620.1_g00006.1	0.340746	0.260723	22.4536	0.241116	0.396149	3.54609	0.144713
Sme2.5_01618.1_g00006.1	2.65919	1.76711	13.8098	2.12174	2.46898	5.57449	2.48663
Sme2.5_01610.1_g00006.1	46.0041	43.1566	116.796	47.2391	44.5182	49.7938	43.3063
Sme2.5_01564.1_g00011.1	10.0632	10.5502	25.0987	10.6783	10.2617	11.9021	10.846
Sme2.5_01564.1_g00009.1	27.4948	23.3781	54.9194	20.0867	25.4402	24.3307	19.6565
Sme2.5_01547.1_g00011.1	3.00786	1.54089	17.0665	1.69735	1.96508	4.91367	3.58519
Sme2.5_01514.1_g00007.1	15.8987	13.7418	29.9291	13.7104	11.7063	14.275	12.3483
Sme2.5_01514.1_g00004.1	4.07764	3.58588	11.7163	4.37575	4.00549	5.77089	5.24832
Sme2.5_01478.1_g00002.1	11.2642	4.74296	28.6699	3.62832	4.68832	12.8364	11.1807
Sme2.5_01455.1_g00007.1	31.5506	25.5764	99.1536	26.342	21.1731	30.6143	25.3543
Sme2.5_01446.1_g00002.1	18.462	14.6273	44.1519	20.7161	13.5953	25.1942	20.7004
Sme2.5_01420.1_g00012.1	8.51152	5.8979	27.9836	8.57523	7.36218	9.14679	8.51296
Sme2.5_01420.1_g00006.1	0.632886	0.378943	26.5055	0.506396	0.395095	4.52561	0.331108
Sme2.5_01408.1_g00004.1	6.61632	5.0722	19.8768	4.83107	6.36688	6.55468	6.25365
Sme2.5_01401.1_g00008.1	0.327368	0.224937	2.75581	0.199742	0.296922	0.677187	0.229057
Sme2.5_01346.1_g00004.1	0.117198	0.111373	2.56466	0.0677823	0.0302315	0.557423	0
Sme2.5_01322.1_g00001.1	44.4178	33.8575	78.2263	25.2382	30.2182	33.929	32.2068
Sme2.5_01315.1_g00004.1	0.149832	0	182.691	0.201384	0.0425441	27.8167	0.023489
Sme2.5_01266.1_g00008.1	6.9003	6.35668	17.3504	5.0889	5.66249	7.30745	4.53532
Sme2.5_01232.1_g00009.1	0.0688692	0.137038	7.71697	0.23113	0.116657	0.947455	0.0214088
Sme2.5_01158.1_g00019.1	8.1707	20.3962	88.8067	5.50051	13.4026	29.9811	2.78594
Sme2.5_01158.1_g00011.1	5.49956	11.3936	56.5222	4.28765	5.8846	11.7627	2.0039
Sme2.5_01146.1_g00012.1	17.3457	18.5729	30.3918	16.512	18.5346	15.2597	17.7959
Sme2.5_01106.1_g00005.1	0.0307261	0.00700164	3.17618	0.0235192	0.0315657	0.479394	0.015044
Sme2.5_01096.1_g00007.1	20.3512	17.252	51.2668	16.1572	20.3328	26.6131	21.2776
Sme2.5_01085.1_g00006.1	22.7784	21.4556	49.4482	23.696	22.0551	26.8228	21.1913
Sme2.5_01056.1_g00010.1	2.86839	1.41309	14.1246	1.49477	1.73595	3.83649	2.24479
Sme2.5_01016.1_g00007.1	14.4517	11.3841	47.0334	15.928	12.0315	15.5029	15.4503
Sme2.5_00998.1_g00006.1	0.0251311	0	2.68938	0.0318555	0.00689225	0.276259	0.0556486
Sme2.5_00989.1_g00010.1	0.201881	0.550928	12.3375	0.122961	0.0617266	5.21348	0.776293
Sme2.5_00978.1_g00001.1	14.6561	12.2845	36.2301	14.3286	11.4752	14.8814	12.7607
Sme2.5_00977.1_g00003.1	11.6535	12.3833	18.0585	11.4499	11.3675	10.5851	11.2669
Sme2.5_00972.1_g00009.1	5.99797	4.65289	15.1157	3.30087	4.23502	6.53814	3.6566
Sme2.5_00928.1_g00009.1	1.11764	1.21622	9.49943	1.21698	1.23076	2.43867	1.22738
Sme2.5_00925.1_g00010.1	14.9116	5.28194	31.4238	8.34466	7.19323	11.2584	13.5156
Sme2.5_00827.1_g00005.1	0.0303062	0.0594401	4.21051	0.0569385	0	0.288926	0.0293469
Sme2.5_00805.1_g00003.1	5.6983	5.8933	15.2335	7.59938	5.68755	8.10091	7.04266
Sme2.5_00799.1_g00006.1	38.3885	25.3885	60.1833	26.755	25.9633	34.7692	27.2211
Sme2.5_00771.1_g00010.1	4.8069	5.11694	12.3048	4.1488	5.55785	5.94772	4.51809
Sme2.5_00729.1_g00010.1	0.231682	1.00109	10.5627	0.386188	0.305065	2.29229	0.300991
Sme2.5_00726.1_g00006.1	7.40411	6.7599	26.7733	5.2856	10.2807	13.6357	11.0905
Sme2.5_00721.1_g00005.1	3.93423	2.78728	79.1587	3.51357	2.76019	17.0221	4.2619
Sme2.5_00697.1_g00001.1	1.50613	2.43568	26.0741	0.906495	1.27161	6.15101	0.31316
Sme2.5_00669.1_g00001.1	0.344048	0.397515	4.79412	0.224404	0.0350755	1.14553	0.00934084
Sme2.5_00640.1_g00004.1	9.63315	7.85242	18.7415	8.0446	8.8101	8.83149	7.93732
Sme2.5_00622.1_g00024.1	0.0217105	0	4.89695	0.00999636	0	0.320444	0.064873
Sme2.5_00599.1_g00005.1	22.4534	19.6456	51.5958	16.491	18.4603	19.3132	15.3599
Sme2.5_00594.1_g00009.1	2.44064	2.92587	16.6892	1.56046	3.00042	2.85339	1.24132
Sme2.5_00572.1_g00005.1	10.5877	6.35146	41.4993	16.2023	5.90951	16.7606	16.6763
Sme2.5_00536.1_g00010.1	6.11555	10.7342	23.2781	7.93378	8.73543	8.4547	7.59355
Sme2.5_00536.1_g00007.1	10.9642	5.6895	19.7869	6.52938	5.33476	11.9628	7.87103
Sme2.5_00531.1_g00013.1	1.8533	1.49302	5.78391	2.20112	1.50306	2.45857	2.57694
Sme2.5_00504.1_g00004.1	13.7072	9.24995	30.0323	12.5956	10.0451	13.499	14.4847
Sme2.5_00498.1_g00001.1	10.7485	9.50392	28.0603	13.7515	11.6006	14.6008	14.7645
Sme2.5_00495.1_g00008.1	5.45755	3.99687	15.5858	3.83618	4.29043	6.73554	5.56831
Sme2.5_00488.1_g00021.1	0.555764	0.0746473	63.4745	0.302198	0.0437357	16.9334	0.118074
Sme2.5_00484.1_g00009.1	0.911615	0.41841	39.8394	1.69372	0.794218	6.154	9.57893
Sme2.5_00444.1_g00009.1	0.235888	0.941714	4.7013	0.379384	0.377146	0.911887	0.109599
Sme2.5_00442.1_g00010.1	4.17405	3.44485	37.8997	1.86515	3.66951	13.9408	2.18493
Sme2.5_00432.1_g00001.1	24.0903	17.8611	43.42	21.8148	18.5728	26.3125	21.4643
Sme2.5_00421.1_g00012.1	0.01316	0.028647	20.9006	0.0137378	0	4.21071	0
Sme2.5_00406.1_g00019.1	24.8204	23.7948	62.1141	26.343	29.5958	33.1192	24.8214
Sme2.5_00396.1_g00017.1	10.0106	6.50272	24.4922	5.63513	8.30931	11.8122	9.15359
Sme2.5_00388.1_g00013.1	0.0895972	0.0697813	20.5967	0.0672526	0	2.56856	0
Sme2.5_00368.1_g00013.1	0.331711	0.191818	17.5635	0.102801	0.091263	5.96954	0.268852
Sme2.5_00365.1_g00001.1	0.72993	0.416943	15.2652	1.35845	0.0957725	2.85807	0.756252
Sme2.5_00353.1_g00015.1	7.34436	7.80636	23.2897	5.02771	8.61946	10.4819	5.0327
Sme2.5_00341.1_g00015.1	10.6258	8.92983	40.2983	6.95649	9.48396	11.0484	7.98736
Sme2.5_00341.1_g00014.1	47.2363	28.4163	131.174	47.6503	23.9919	41.3476	31.8294
Sme2.5_00333.1_g00004.1	0.0492501	0.0513289	4.82248	0.0334753	0.279405	2.08629	0.268495
Sme2.5_00332.1_g00016.1	9.69764	10.2726	34.8483	7.75639	9.50464	13.1474	10.0286
Sme2.5_00332.1_g00005.1	0.252064	0.200159	3.62108	0.0430913	0.273305	0.678573	0.165259
Sme2.5_00256.1_g00005.1	28.8357	22.9483	86.3295	19.799	26.8199	43.2276	22.122
Sme2.5_00256.1_g00004.1	1.90528	0.865278	38.5043	0.635043	1.03012	13.051	0.252722
Sme2.5_00236.1_g00016.1	0.0463616	0	16.1878	0.0695281	0.017779	2.60866	0
Sme2.5_00236.1_g00014.1	0.0148303	0.0139184	9.60366	0	0	1.82273	0
Sme2.5_00236.1_g00011.1	0	0	53.8051	0	0.0135534	6.13316	0
Sme2.5_00232.1_g00015.1	0.0282379	0.0544023	2.22565	0.0415795	0.0807804	0.307205	0.0135246
Sme2.5_00230.1_g00020.1	1.22401	1.27238	40.3235	0.487733	1.0672	12.6974	0.432447
Sme2.5_00225.1_g00036.1	9.63263	9.60391	22.775	6.10229	8.48822	9.47024	6.93043
Sme2.5_00211.1_g00010.1	0.0436193	0.0349468	30.6745	0.0392112	0.0107234	6.95739	0.0184721
Sme2.5_00194.1_g00004.1	3.76402	2.75569	39.8544	3.43853	1.76366	8.86682	2.2674
Sme2.5_00188.1_g00009.1	2.23314	3.49767	116.18	1.41184	2.05417	22.1956	0.596611
Sme2.5_00187.1_g00019.1	5.75555	6.35526	24.175	4.74245	5.85836	8.87032	4.70072
Sme2.5_00172.1_g00005.1	3.70663	3.43748	10.7336	3.5357	2.54845	3.7236	3.7757
Sme2.5_00170.1_g00010.1	1.98775	1.22154	10.098	0.705154	0.878751	1.8383	0.851263
Sme2.5_00158.1_g00012.1	49.2301	35.0001	116.031	31.076	22.1806	33.5964	27.569
Sme2.5_00157.1_g00011.1	19.4278	11.0401	37.2764	14.6852	10.6686	21.587	15.5687
Sme2.5_00147.1_g00015.1	11.3388	4.37806	38.4646	5.83796	6.42073	20.2081	14.6494
Sme2.5_00141.1_g00012.1	6.45276	1.99114	19.9695	4.20012	1.03078	5.57364	3.11392
Sme2.5_00131.1_g00002.1	0.959832	2.10194	6.35093	0.709061	1.6865	2.40394	0.8852
Sme2.5_00127.1_g00016.1	8.0147	8.27748	31.5984	3.93842	8.40184	13.1932	5.317
Sme2.5_00115.1_g00022.1	0.409481	0.556933	22.491	0.381737	0.476929	5.22309	1.17392
Sme2.5_00113.1_g00009.1	3.33008	3.03174	12.0424	1.40651	2.84492	5.16945	2.5341
Sme2.5_00110.1_g00011.1	17.7705	18.0074	72.4572	19.9582	14.9901	23.9732	24.6298
Sme2.5_00104.1_g00012.1	0.299765	0.239268	21.7811	0.336049	0.340373	9.0444	0.371157
Sme2.5_00086.1_g00016.1	13.841	11.0256	149.449	8.58472	10.9753	35.2446	9.69589
Sme2.5_00077.1_g00023.1	0.0145464	0	35.5811	0.0427148	0	5.71112	0.0274917
Sme2.5_00077.1_g00022.1	0.143445	0.0447537	14.6919	0.0663528	0.366518	2.92375	0.017018
Sme2.5_00077.1_g00021.1	0.0673212	0	37.3642	0.0534093	0.0662229	5.08704	0.0518937
Sme2.5_00077.1_g00020.1	0.0743147	0.0167807	23.0467	0.0563682	0	1.80951	0.037111
Sme2.5_00077.1_g00008.1	0.0150342	0.0205717	6.35908	0.0154486	0.0430234	1.1445	0.0143345
Sme2.5_00075.1_g00020.1	0.147667	0.0744047	11.7279	0.521925	0.0475577	2.01592	0.308373
Sme2.5_00068.1_g00026.1	13.8485	19.5674	62.3977	5.09838	16.1335	21.5681	4.63237
Sme2.5_00068.1_g00014.1	38.7547	23.0941	76.0742	26.237	34.7847	42.1343	32.8248
Sme2.5_00059.1_g00002.1	25.5081	30.0232	93.9875	15.3336	24.0653	28.344	15.9247
Sme2.5_00054.1_g00022.1	3.41127	2.02846	10.6761	2.05762	3.06139	4.61334	2.34578
Sme2.5_00048.1_g00017.1	8.46027	10.3491	26.2331	7.3707	8.73603	12.4095	9.26518
Sme2.5_00046.1_g00016.1	16.2853	13.7295	49.0264	17.7018	12.7033	25.7855	17.2433
Sme2.5_00038.1_g00022.1	0.745674	0.424928	6.43852	1.47334	0.695627	1.00637	1.43132
Sme2.5_00036.1_g00024.1	1.27838	1.42696	8.01686	3.00404	2.89291	1.94095	1.52984
Sme2.5_00036.1_g00021.1	24.5033	23.0878	70.3012	24.2083	23.5716	31.291	23.237
Sme2.5_00033.1_g00019.1	4.44022	3.15902	12.5534	5.53334	3.16341	7.3549	5.48016
Sme2.5_00024.1_g00009.1	31.9101	31.1085	61.9954	19.5031	31.5909	32.4423	30.7359
Sme2.5_00022.1_g00011.1	19.187	23.4333	51.8063	18.5434	22.7767	24.4997	14.3017
Sme2.5_00021.1_g00018.1	20.4428	17.7034	42.9412	13.4884	20.3511	17.6171	15.5857
Sme2.5_00021.1_g00016.1	1.57936	1.43944	12.267	1.40792	1.90654	3.74702	1.08528
Sme2.5_00019.1_g00007.1	6.22985	5.64163	28.4361	2.89565	7.10713	10.32	7.39005
Sme2.5_00018.1_g00022.1	6.34147	9.56292	21.1071	5.09086	7.90444	9.31134	5.94241
Sme2.5_00016.1_g00005.1	9.9631	8.51773	25.9763	7.60271	7.02052	11.42	7.85275
Sme2.5_00015.1_g00009.1	0.0222634	0	12.2736	0	0	1.74631	0.0237715
Sme2.5_00013.1_g00036.1	1.20068	1.55574	11.1484	2.14049	1.29499	4.08025	1.96782
Sme2.5_00011.1_g00039.1	1.23198	1.06208	4.86395	0.875326	1.18138	1.91649	0.32552
Sme2.5_00009.1_g00036.1	0.139313	0.0577753	110.424	0.0622738	0.0121112	13.5329	0.0164327
Sme2.5_00008.1_g00038.1	16.3486	14.438	25.9559	14.7433	15.2331	14.9421	13.365
novel.794	6.64439	3.93434	18.5109	7.01626	4.62351	9.9076	6.0136
novel.656	0.401639	0.28391	8.49999	0.519102	0.269732	1.12054	0.299505
novel.587	0.102519	0	149.756	0.101261	0	60.558	5.34675
novel.3466	0	0.0232444	2.58543	0	0	0	0
novel.2764	1.0858	0.0145426	10.6441	0.706686	0.0114804	1.38143	0.450952
novel.2053	10.9245	8.87148	47.9376	13.7218	6.86249	17.5967	17.5063
novel.1969	0.123242	0.25349	11.1666	0.0245992	0.386231	3.12138	0.542156
novel.1536	0.0514285	0.107342	10.6149	0	0.0727091	0.0530893	0.0252571
novel.1435	20.3276	19.2648	33.0274	18.4481	20.8046	19.9744	18.1107
novel.1053	0	0	21.1351	0	0	2.16523	0
novel.1006	0.116954	0.0146798	6.35318	0.11634	0	1.7598	0
Sme2.5_33851.1_g00001.1	3.78176	5.51407	9.18954	1.18033	3.57003	9.30287	6.79878
Sme2.5_33494.1_g00001.1	3.19864	1.79277	3.93528	1.72913	2.49724	3.0553	3.15418
Sme2.5_33417.1_g00001.1	0.87438	1.56024	6.22447	0.345412	5.3733	4.59871	1.50864
Sme2.5_32693.1_g00001.1	16.9206	7.5007	18.5757	7.12728	7.55518	10.1465	9.17098
Sme2.5_32509.1_g00001.1	9.07049	7.94236	5.11607	6.83063	9.25231	8.9102	8.14807
Sme2.5_32303.1_g00001.1	3.46666	5.16324	2.29785	4.48825	5.49929	4.08139	3.90277
Sme2.5_32092.1_g00001.1	38.2957	4.89184	33.9014	16.5336	4.74744	37.19	30.6681
Sme2.5_32007.1_g00001.1	21.7817	0.671777	16.8085	16.4728	0.664416	52.2254	31.2248
Sme2.5_31629.1_g00001.1	3.86716	3.57974	7.86079	3.34729	2.74855	4.54962	5.18244
Sme2.5_31287.1_g00001.1	3.22216	0.186027	6.00876	1.81469	0.19636	4.93134	3.50671
Sme2.5_31046.1_g00001.1	2.33861	0.614184	4.12033	1.24132	0.418321	1.81985	0.70199
Sme2.5_31019.1_g00001.1	75.849	46.673	95.4489	51.7648	33.2843	64.6307	60.5745
Sme2.5_30961.1_g00001.1	17.1941	7.70758	18.6282	6.78846	9.47736	16.7096	8.36901
Sme2.5_30867.1_g00001.1	1.66407	3.78213	6.54295	1.90882	1.67221	11.9996	4.91855
Sme2.5_30702.1_g00001.1	33.9591	21.1888	39.247	21.7418	19.4327	19.4405	21.1571
Sme2.5_30625.1_g00001.1	152.676	165.93	4860.12	10.4278	1125.03	5393.67	611.3
Sme2.5_30413.1_g00001.1	97.2494	181.363	77.5131	182.226	232.03	232.448	257.166
Sme2.5_30334.1_g00001.1	4.19268	4.08031	11.354	4.01586	5.22375	11.4212	4.92508
Sme2.5_30272.1_g00001.1	44.6575	31.7972	64.5849	19.8702	33.3761	35.8463	26.315
Sme2.5_30209.1_g00001.1	1.75813	2.07292	4.80413	1.54618	1.7678	1.71387	1.20532
Sme2.5_30171.1_g00001.1	308.046	157.372	394.245	120.821	190.803	229.807	206.261
Sme2.5_30062.1_g00001.1	1.06484	2.15023	0.776368	2.25921	3.37864	1.95965	2.62497
Sme2.5_30038.1_g00001.1	0.455538	0.397418	5.74936	0.0750631	1.42619	3.61904	0.516571
Sme2.5_29955.1_g00001.1	3.78298	4.51417	1.24443	5.57576	4.34086	2.13783	4.11268
Sme2.5_29942.1_g00001.1	10.0016	4.47888	23.5293	5.7638	3.0384	12.4588	13.1248
Sme2.5_29832.1_g00001.1	0.0206645	0.208679	2.64797	0.494819	1.33008	4.41133	0.970109
Sme2.5_29722.1_g00001.1	12.7968	10.6479	19.8645	8.95123	8.78383	10.4284	10.7542
Sme2.5_29635.1_g00001.1	29.9637	13.6061	47.2598	23.9561	15.2879	37.8806	29.5141
Sme2.5_29505.1_g00002.1	59.3615	63.7129	39.3123	52.7192	58.8707	60.1697	51.503
Sme2.5_29058.1_g00001.1	26.9437	60.8347	16.2731	52.8159	54.1309	24.752	25.2193
Sme2.5_28860.1_g00001.1	10.8679	2.34615	13.3977	4.8533	3.61451	7.32956	6.36834
Sme2.5_28507.1_g00001.1	5.97793	3.87475	9.6238	5.38638	3.57945	4.86795	4.82516
Sme2.5_28436.1_g00001.1	34.075	18.9718	41.0815	23.1536	15.4954	25.635	21.1826
Sme2.5_27963.1_g00001.1	0.27766	0.360038	1.86377	0.428539	0.361498	2.64786	0.709535
Sme2.5_27886.1_g00001.1	39.5104	16.2703	42.9333	25.4139	9.80627	23.7872	18.8015
Sme2.5_27724.1_g00001.1	1269.13	1102.85	1497.81	897.368	1411.35	2200.72	1173.37
Sme2.5_27502.1_g00001.1	1.22568	1.49446	2.60442	0.482575	0.679388	0.448432	0.546835
Sme2.5_26905.1_g00001.1	4.85281	1.46524	5.80026	2.60695	2.75198	2.81541	1.98163
Sme2.5_26856.1_g00001.1	70.4263	34.2547	83.8197	41.1018	36.8756	56.5888	43.8289
Sme2.5_26138.1_g00001.1	140.357	120.028	173.767	116.724	129.916	145.082	122.36
Sme2.5_25728.1_g00001.1	0.203409	0.33502	3.13081	0.140786	0	0	0
Sme2.5_25676.1_g00001.1	1.37728	2.02024	10.1025	7.56774	1.85103	7.2476	2.0257
Sme2.5_25659.1_g00001.1	0.761602	0.845419	1.4539	1.25104	1.58559	2.98326	0.532751
Sme2.5_25433.1_g00001.1	4.07469	2.05125	5.15408	3.98311	2.77229	6.75683	4.75239
Sme2.5_25419.1_g00001.1	29.7471	26.5831	34.4619	27.216	28.4036	31.6945	30.6092
Sme2.5_25388.1_g00001.1	4.29177	2.33939	4.004	2.19963	0.721326	0.856541	0.458092
Sme2.5_25300.1_g00001.1	2.62103	0.390016	3.13006	0.716375	0	0	0
Sme2.5_25075.1_g00001.1	33.1713	36.6653	27.2257	40.8585	38.667	22.8127	27.6882
Sme2.5_25018.1_g00001.1	7.00262	3.72183	6.5399	8.30969	3.89179	10.7917	8.33639
Sme2.5_24857.1_g00001.1	16.8469	20.6305	15.575	19.7506	21.1031	17.6656	20.7447
Sme2.5_24561.1_g00001.1	5.514	1.62843	3.94916	2.97795	2.54886	8.91844	3.97985
Sme2.5_24547.1_g00001.1	23.1355	0.728791	22.8682	13.9418	1.07933	27.3182	21.7962
Sme2.5_24493.1_g00001.1	5.2494	2.68187	6.14262	3.16649	2.74968	3.05742	3.6444
Sme2.5_24451.1_g00001.1	20.3489	14.3845	21.2068	17.6705	15.7567	22.1167	19.8119
Sme2.5_24409.1_g00001.1	6.65783	5.49328	10.8506	4.83429	5.49737	9.11297	9.32967
Sme2.5_24391.1_g00001.1	11.567	0.168241	19.4885	7.92054	0.147589	32.7367	19.5709
Sme2.5_24138.1_g00001.1	5.10233	0.872153	9.20485	2.51448	1.51325	4.80963	2.52581
Sme2.5_24100.1_g00001.1	6.02106	3.39016	6.48368	2.49212	4.26723	5.91705	4.73356
Sme2.5_23552.1_g00001.1	1.71667	0.0821563	2.82622	0.71976	0.249831	1.3245	0.713219
Sme2.5_23241.1_g00002.1	1.469	0.729689	4.21774	0.704224	0.183577	1.19548	0.626915
Sme2.5_22978.1_g00001.1	0.428495	0.151659	2.05077	0.66082	0.0683631	0.646548	0.237658
Sme2.5_22902.1_g00001.1	3.54131	3.27411	7.53975	1.2845	2.18609	2.15569	2.3971
Sme2.5_22690.1_g00001.1	4.01621	1.58415	6.4736	2.90863	1.04762	3.10513	3.51742
Sme2.5_22575.1_g00001.1	25.9625	22.3705	33.6658	20.3835	17.8554	21.8462	18.2187
Sme2.5_22363.1_g00001.1	9.07744	1.74037	17.2306	4.10466	0.684931	3.63243	2.75882
Sme2.5_22041.1_g00001.1	694.267	817.956	1057.85	475.033	488.727	777.623	334.947
Sme2.5_21815.1_g00001.1	29.6526	18.3691	91.34	18.1818	34.995	50.0791	30.8529
Sme2.5_21805.1_g00001.1	0.678708	0.277917	3.06763	0.903331	1.16026	1.82773	1.13393
Sme2.5_21654.1_g00001.1	3.03435	2.19186	3.90236	1.68624	2.00889	3.13368	2.0347
Sme2.5_21552.1_g00001.1	40.5277	35.7131	50.4654	40.0036	38.2119	38.4297	34.5598
Sme2.5_21534.1_g00001.1	10.9104	11.0308	7.23992	14.3977	13.1545	10.5302	11.3611
Sme2.5_21482.1_g00001.1	1.36272	0	6.65743	4.45186	1.23733	9.75817	0.799688
Sme2.5_21386.1_g00001.1	8.00887	12.8192	7.13392	9.58669	8.88531	6.07031	5.59612
Sme2.5_21381.1_g00001.1	1.50622	0.353853	5.57267	0.466447	0.270949	4.1363	1.41988
Sme2.5_21024.1_g00001.1	2.83031	1.27839	36.8967	4.65928	16.1142	66.9337	6.86225
Sme2.5_20706.1_g00001.1	9.18707	17.6802	6.39875	22.1465	21.651	7.03651	14.0532
Sme2.5_20699.1_g00001.1	6.8924	4.39595	13.1171	6.29216	6.98418	23.2401	8.99114
Sme2.5_20599.1_g00002.1	28.9515	16.2752	30.9039	23.1569	17.6598	28.2969	26.3024
Sme2.5_20401.1_g00001.1	156.178	214.061	478.274	216.171	112.92	198.581	185.763
Sme2.5_20198.1_g00001.1	2.49185	0.0168213	4.18979	1.12337	0.0121622	1.79041	1.71114
Sme2.5_20144.1_g00003.1	6.58852	2.61099	16.5143	4.00067	2.24223	17.268	12.4537
Sme2.5_19957.1_g00001.1	0.212501	0.648553	19.5214	0.193998	4.51845	10.9849	1.29299
Sme2.5_19827.1_g00001.1	16.555	9.68156	21.5866	11.1399	8.12406	10.9684	8.527
Sme2.5_19825.1_g00001.1	15.904	21.0307	13.3238	17.7739	18.8411	11.1281	15.0143
Sme2.5_19766.1_g00001.1	0.291519	0.426516	3.45079	0.144326	0	0	0
Sme2.5_19284.1_g00002.1	2.17907	3.1473	1.29262	3.15559	2.58886	1.31862	1.75512
Sme2.5_19275.1_g00002.1	44.0025	64.8575	43.2803	53.8987	63.4775	36.8535	61.7489
Sme2.5_19265.1_g00001.1	358.611	542.115	327.638	492.247	470.323	345.468	250.003
Sme2.5_19051.1_g00002.1	5.7502	1.64417	8.60386	5.08221	6.81312	9.9252	11.3708
Sme2.5_19013.1_g00001.1	1.86246	1.6417	4.23048	1.0388	1.33999	1.89869	1.07219
Sme2.5_19004.1_g00001.1	6.95632	4.46133	8.73388	3.03156	3.82907	6.98317	5.07048
Sme2.5_18875.1_g00002.1	4.05495	8.61642	3.33389	5.79988	7.47707	6.38735	7.50903
Sme2.5_18875.1_g00001.1	4.2125	7.0151	2.13721	7.92815	7.82201	5.73438	9.23405
Sme2.5_18722.1_g00001.1	31.3505	19.8307	36.7216	25.5552	26.3182	33.5251	32.4183
Sme2.5_18640.1_g00001.1	7.27288	12.3393	2.77159	10.568	6.68	2.1391	7.65699
Sme2.5_18419.1_g00001.1	2.3492	4.31729	1.25738	3.16755	2.58443	3.21208	3.19293
Sme2.5_18254.1_g00001.1	3.22277	3.83833	2.04618	3.46058	3.21411	1.79987	2.65765
Sme2.5_18244.1_g00003.1	0.832569	0.445777	10.9489	1.27847	0.270171	16.6835	2.82493
Sme2.5_18244.1_g00002.1	3.29142	2.50354	19.7096	2.31307	2.58912	25.9167	4.1389
Sme2.5_18208.1_g00003.1	13.3677	2.52884	20.669	6.08886	1.78654	10.0586	8.52745
Sme2.5_17942.1_g00002.1	76.8081	53.0141	112.496	49.1912	65.0787	69.9266	53.1151
Sme2.5_17941.1_g00001.1	14.5931	9.06853	19.6716	10.2149	11.8278	14.8939	15.4488
Sme2.5_17802.1_g00001.1	2.19621	1.09526	2.28825	1.22085	0.132769	0.381225	0.207465
Sme2.5_17753.1_g00001.1	13.5818	11.8908	17.7367	7.82595	11.1382	12.4572	10.2447
Sme2.5_17715.1_g00001.1	0	0.195745	3.21746	0	0.105726	0.0199264	0.0367558
Sme2.5_17680.1_g00001.1	13.2178	10.3675	13.4462	13.3349	11.5187	15.9761	12.1676
Sme2.5_17523.1_g00001.1	25.118	21.2294	38.4399	15.8532	14.2152	19.3871	13.4677
Sme2.5_17506.1_g00002.1	10.038	10.8818	4.9056	10.9168	11.3179	9.30702	12.2615
Sme2.5_17469.1_g00001.1	1.48149	0.28018	5.56396	1.92956	0	7.6253	1.51475
Sme2.5_17373.1_g00003.1	2.95292	3.45168	7.15048	0.759398	0.0973989	0.530087	0
Sme2.5_17267.1_g00001.1	24.5149	25.381	47.9476	22.8631	26.4642	36.1978	25.774
Sme2.5_17170.1_g00001.1	20.7757	15.6359	27.9386	12.4803	16.6058	21.3024	18.8356
Sme2.5_17080.1_g00002.1	43.127	24.0745	48.2208	26.372	21.312	29.2231	23.7028
Sme2.5_17040.1_g00002.1	7.7814	6.52541	3.1078	7.10802	6.73018	3.50314	4.80091
Sme2.5_16973.1_g00001.1	7.88179	5.93649	16.5358	8.54155	7.45468	11.5001	9.04091
Sme2.5_16949.1_g00001.1	2.33728	1.25673	4.88618	2.53309	0.0620392	0.015557	0.149811
Sme2.5_16912.1_g00001.1	28.2405	19.6375	46.8742	23.3494	21.2909	44.811	32.1042
Sme2.5_16776.1_g00002.1	1.07166	1.13592	2.62247	1.22409	1.49198	2.1982	2.33243
Sme2.5_16505.1_g00003.1	4.97303	2.95611	9.0417	2.60819	2.98933	4.5697	3.18997
Sme2.5_16494.1_g00001.1	15.2258	9.64015	15.143	9.53148	10.7166	15.822	13.7502
Sme2.5_16438.1_g00001.1	1.20715	0.453552	2.507	0.103225	0.315491	1.86684	0.222103
Sme2.5_16342.1_g00001.1	28.6398	33.5866	19.6556	41.7772	42.6837	24.9167	33.3034
Sme2.5_16292.1_g00001.1	30.2467	22.9964	30.9752	23.5757	25.5606	27.1976	29.901
Sme2.5_16290.1_g00001.1	16.9352	3.21264	25.9371	6.15867	4.33943	9.86396	6.89879
Sme2.5_16277.1_g00001.1	52.6211	41.2895	56.3413	39.7775	39.3223	50.4243	43.8345
Sme2.5_16200.1_g00001.1	21.4784	35.0962	9.21308	24.6975	24.5515	19.0685	17.2415
Sme2.5_16184.1_g00002.1	11.8924	10.1883	3.52239	11.2363	8.7773	5.902	8.3991
Sme2.5_16177.1_g00002.1	3.31054	2.8585	6.03245	1.99062	2.40601	4.36972	3.01563
Sme2.5_16002.1_g00001.1	3.58354	5.38014	2.09786	4.19554	3.76645	1.31089	1.92803
Sme2.5_16001.1_g00002.1	37.1646	36.8063	142.495	35.5426	85.6544	100.061	53.8771
Sme2.5_15809.1_g00001.1	0.52584	0.490849	2.80517	0.160067	1.52674	1.36636	0.643001
Sme2.5_15713.1_g00002.1	15.6506	9.10402	21.5507	13.0779	10.0787	11.7718	14.8259
Sme2.5_15702.1_g00001.1	15.6298	7.32875	17.3238	11.5164	7.47139	15.2622	13.6395
Sme2.5_15685.1_g00004.1	45.6424	29.1388	49.8283	26.8547	25.5178	34.6707	26.8295
Sme2.5_15681.1_g00001.1	5.06335	7.62692	3.47479	8.25262	6.88397	4.47889	4.6412
Sme2.5_15483.1_g00001.1	7.88934	5.97915	12.5469	7.83049	10.1856	15.2856	12.3502
Sme2.5_15456.1_g00002.1	33.2305	8.62583	48.8939	14.4001	8.79091	30.0156	27.4828
Sme2.5_15405.1_g00001.1	38.3203	21.5964	43.9851	25.4505	14.4124	21.4456	23.8263
Sme2.5_15387.1_g00002.1	23.6565	29.924	55.326	17.4305	34.6645	44.7119	18.1963
Sme2.5_15387.1_g00001.1	7.23348	5.99537	8.7277	4.64792	5.48863	8.38043	7.07186
Sme2.5_15285.1_g00001.1	36.5178	41.4262	54.3126	33.4834	36.3084	50.9594	42.1103
Sme2.5_15254.1_g00001.1	17.991	14.4145	30.2812	11.9152	15.8774	12.8572	16.7865
Sme2.5_15206.1_g00001.1	4.3033	2.06311	8.38391	1.79016	2.42	7.45195	4.07509
Sme2.5_15192.1_g00001.1	4.63532	2.97702	8.46106	6.76697	3.50481	5.61243	5.72023
Sme2.5_15038.1_g00001.1	4.35236	4.52846	6.41059	5.0951	5.24886	5.25503	4.38366
Sme2.5_15002.1_g00001.1	18.7062	7.45655	26.1282	10.1495	5.67761	12.4889	10.9122
Sme2.5_14873.1_g00001.1	49.8272	57.0128	26.6826	58.1137	47.8525	44.1547	54.2652
Sme2.5_14807.1_g00001.1	31.1383	9.85007	36.0564	15.8587	17.4546	36.6701	34.1371
Sme2.5_14763.1_g00003.1	115.407	161.378	67.4324	160.432	148.429	151.411	175.027
Sme2.5_14693.1_g00002.1	14.5668	8.79317	19.9446	12.0978	12.5681	18.6047	18.1593
Sme2.5_14675.1_g00001.1	125.531	130.365	83.5929	149.696	122.225	95.17	117.165
Sme2.5_14636.1_g00001.1	113.393	69.4742	151.932	51.8846	63.2846	102.064	51.7489
Sme2.5_14595.1_g00001.1	1.65474	3.23897	0.633088	1.79862	2.81915	1.09056	1.74604
Sme2.5_14593.1_g00002.1	7.56176	11.971	5.97106	14.885	12.3323	6.80318	10.9901
Sme2.5_14551.1_g00001.1	0.352022	0.97708	1.46014	0.701022	1.33082	3.41686	0.891075
Sme2.5_14516.1_g00001.1	1.69617	0.293375	1.94067	1.0975	0.367561	2.51791	1.59091
Sme2.5_14501.1_g00004.1	0.838889	0.851865	3.14457	0.802377	0.274667	0.955321	0.745448
Sme2.5_14449.1_g00003.1	5.43191	1.12792	7.43154	4.47105	1.03017	8.90498	3.57448
Sme2.5_14420.1_g00010.1	9.30579	12.9524	4.82443	10.817	10.9394	6.34031	8.051
Sme2.5_14397.1_g00002.1	14.0092	5.48572	17.7612	6.98341	4.59736	10.1537	7.75248
Sme2.5_14397.1_g00001.1	10.3716	5.0483	16.1654	4.78347	3.71497	8.93152	8.22216
Sme2.5_14392.1_g00001.1	11.3994	10.6492	8.45737	11.0668	11.8459	9.78949	10.6055
Sme2.5_14281.1_g00001.1	8.65961	10.7821	3.24913	8.45783	15.8528	12.4791	14.0795
Sme2.5_14213.1_g00001.1	8.78671	6.88791	11.0069	7.67875	9.17558	12.6989	9.95073
Sme2.5_14131.1_g00001.1	12.8379	19.704	8.14262	25.2514	17.9636	9.51633	18.7112
Sme2.5_14124.1_g00001.1	2.74884	0.587621	4.94334	1.446	0.669404	3.49253	1.79673
Sme2.5_14104.1_g00001.1	5.69639	4.13019	7.44886	4.87637	4.1426	3.65924	2.96755
Sme2.5_14095.1_g00001.1	0.523349	0.394429	4.59509	0.224237	0.389921	2.528	0.677053
Sme2.5_14026.1_g00001.1	6.81959	5.56102	10.1299	3.45351	4.42279	7.17544	4.09216
Sme2.5_13922.1_g00001.1	10.1673	10.789	16.3814	7.98945	10.4378	12.0874	9.7866
Sme2.5_13915.1_g00001.1	5.41246	7.38233	9.31925	4.218	4.18559	5.19658	4.99253
Sme2.5_13848.1_g00001.1	14.6124	27.7724	13.618	27.7597	22.624	15.0773	19.3128
Sme2.5_13802.1_g00002.1	0.385089	0.266029	2.86959	0.68372	0.29954	0.454887	1.43584
Sme2.5_13600.1_g00001.1	2.36375	3.96911	1.36241	1.7968	3.70058	1.14023	0.602718
Sme2.5_13566.1_g00001.1	5.22788	9.04905	3.9074	8.87083	7.60331	4.03974	3.74512
Sme2.5_13556.1_g00001.1	2.11488	1.86594	4.55434	1.5474	1.78947	4.32521	1.44701
Sme2.5_13462.1_g00001.1	3.76863	4.62037	2.89466	4.78904	3.98886	2.49709	3.16411
Sme2.5_13427.1_g00001.1	13.5573	13.0252	29.2976	9.12016	8.66118	13.7294	7.64804
Sme2.5_13422.1_g00003.1	0.806324	1.41221	3.26355	1.39781	0.0184574	0.695754	0.385916
Sme2.5_13363.1_g00003.1	5.83184	2.09871	11.588	2.50096	0.483472	4.77734	2.86348
Sme2.5_13314.1_g00001.1	22.9638	20.1595	56.5634	14.8208	16.9896	22.8738	15.1283
Sme2.5_13304.1_g00001.1	3.9128	5.14964	2.59156	4.48779	6.42995	4.80316	5.03885
Sme2.5_13297.1_g00001.1	3.87421	1.64221	4.76032	2.70054	3.33818	5.0152	4.11396
Sme2.5_13296.1_g00001.1	0	0.027352	6.13792	0.0267573	0.234129	5.39426	0.24288
Sme2.5_13285.1_g00001.1	0.862994	0.234636	4.13048	0.11248	0.185077	2.44109	0.485784
Sme2.5_13238.1_g00001.1	6.97505	0.784761	8.11059	1.53372	1.88018	7.82624	8.80123
Sme2.5_13223.1_g00003.1	46.4421	40.9003	52.8863	37.7633	39.3303	40.9042	41.9935
Sme2.5_13194.1_g00002.1	3.69721	2.02218	6.60759	2.0257	3.1646	4.33252	2.40516
Sme2.5_13149.1_g00003.1	9.6074	9.21124	3.51347	7.19873	7.16263	4.81926	9.79459
Sme2.5_13128.1_g00003.1	55.2381	8.19114	114.244	27.7048	6.43197	30.5975	21.0595
Sme2.5_13103.1_g00001.1	1.15724	1.04449	2.88076	0.378999	1.12892	1.03424	0.646329
Sme2.5_12983.1_g00001.1	2.16503	4.63317	7.77736	3.38701	2.67074	5.0352	6.76086
Sme2.5_12951.1_g00003.1	30.0852	20.6086	45.4292	25.6737	25.9034	34.6614	28.4511
Sme2.5_12901.1_g00001.1	1.47099	0.620314	2.10559	0.838816	0.321524	1.888	1.80786
Sme2.5_12860.1_g00001.1	11.1593	9.06864	19.6882	11.2733	9.5849	12.4724	13.7881
Sme2.5_12806.1_g00001.1	10.2841	12.8028	10.0004	12.5511	13.0178	8.82849	11.3403
Sme2.5_12791.1_g00001.1	4.43533	4.12963	10.8696	2.92373	4.71309	4.56783	3.03042
Sme2.5_12747.1_g00001.1	0.616074	1.30107	2.81111	0.95762	0.877703	1.25049	2.50568
Sme2.5_12710.1_g00001.1	3.20028	2.02244	6.01001	2.23127	1.56596	3.97551	3.29992
Sme2.5_12708.1_g00003.1	12.0141	9.65493	15.1488	10.4678	9.00314	10.4679	11.0061
Sme2.5_12699.1_g00005.1	11.2559	11.0899	15.1685	11.4499	9.33318	10.2861	10.5441
Sme2.5_12699.1_g00002.1	14.3116	15.5568	9.65824	16.4158	14.2523	8.48642	11.5233
Sme2.5_12671.1_g00001.1	9.98489	9.42821	15.0702	8.82366	9.6733	12.1506	13.9635
Sme2.5_12610.1_g00001.1	4.88873	2.00034	6.37784	2.97608	3.89981	4.87231	6.46019
Sme2.5_12597.1_g00001.1	0	0	3.56505	0.0207355	0.0839012	1.20248	0.297932
Sme2.5_12565.1_g00001.1	18.9555	15.3849	21.7386	11.972	15.6898	13.0086	14.3688
Sme2.5_12559.1_g00001.1	9.2625	7.40449	10.9947	5.85177	7.57267	12.6441	8.99588
Sme2.5_12535.1_g00003.1	8.82503	3.65029	17.8089	6.5696	4.13968	8.71997	7.91848
Sme2.5_12534.1_g00003.1	0.084007	0.0107483	8.4673	0.325033	0	0.244274	0.0971124
Sme2.5_12518.1_g00001.1	13.8999	9.31356	24.6464	6.99562	12.503	16.5723	13.4688
Sme2.5_12512.1_g00001.1	31.6417	26.7686	46.0193	31.2289	33.7591	43.8609	32.5792
Sme2.5_12502.1_g00001.1	6.52156	9.80062	13.6041	5.6535	10.0036	8.96396	7.82371
Sme2.5_12421.1_g00002.1	0	0.0418038	1.54877	0.0582491	0.986158	3.3359	0.516243
Sme2.5_12389.1_g00001.1	8.46152	4.74871	9.15995	6.53005	6.53978	11.4577	6.07049
Sme2.5_12387.1_g00002.1	45.3347	15.1283	60.177	24.1491	9.26947	24.2035	13.5586
Sme2.5_12367.1_g00001.1	8.51519	7.75242	12.2199	6.91083	6.48279	9.72792	8.26964
Sme2.5_12362.1_g00001.1	21.2395	16.0149	26.7774	19.4614	19.2513	20.366	14.1962
Sme2.5_12340.1_g00001.1	8.009	10.1618	158.639	9.68084	37.3855	193.981	33.5383
Sme2.5_12324.1_g00003.1	4.15296	3.63204	8.57578	3.40949	0.129766	0.285366	0.929973
Sme2.5_12310.1_g00001.1	14.6716	13.9732	8.79699	15.3255	15.1098	8.67222	14.2572
Sme2.5_12265.1_g00002.1	52.6222	32.2259	54.3341	31.5553	36.106	49.0038	49.9238
Sme2.5_12258.1_g00001.1	3.58478	3.28509	6.16051	3.02875	4.05181	4.43755	3.04428
Sme2.5_12187.1_g00002.1	83.1444	92.5177	229.448	105.245	67.0014	136.638	125.813
Sme2.5_12176.1_g00002.1	34.2945	26.2536	43.3627	32.0852	25.0204	28.7002	32.2369
Sme2.5_12168.1_g00002.1	27.0849	25.2474	35.1755	22.9811	29.5672	28.1663	26.1759
Sme2.5_12144.1_g00002.1	31.9466	37.7959	27.2985	41.9608	40.1879	36.0361	41.02
Sme2.5_12103.1_g00001.1	72.7595	54.6124	92.3351	57.489	55.2069	60.2733	53.0293
Sme2.5_12095.1_g00002.1	9.30752	3.58858	17.0512	4.64848	1.55212	7.77194	4.57427
Sme2.5_12081.1_g00001.1	0.125073	0.123384	2.79436	0.246148	0.2932	1.10447	0.16895
Sme2.5_12023.1_g00003.1	6.10486	6.12156	9.23018	4.86728	6.62613	5.59994	5.34184
Sme2.5_12017.1_g00001.1	38.0604	31.2645	54.8052	25.3153	24.1527	33.434	21.0821
Sme2.5_12015.1_g00001.1	9.90808	5.23301	12.9911	8.31945	5.68639	11.8458	8.70711
Sme2.5_11970.1_g00002.1	112.322	1.72601	76.4768	56.4606	2.61673	178.9	98.6435
Sme2.5_11932.1_g00003.1	12.0809	9.69416	12.4415	9.48846	8.0453	9.28201	9.19941
Sme2.5_11845.1_g00002.1	2.44925	15.3086	222.844	1.71267	73.6014	152.071	24.3542
Sme2.5_11805.1_g00001.1	6.51739	4.78661	6.92643	3.61702	4.28802	6.40201	6.33088
Sme2.5_11790.1_g00002.1	78.322	102.32	48.0629	83.2998	90.1378	74.0688	66.4799
Sme2.5_11740.1_g00001.1	16.4656	17.5877	7.84053	21.4903	15.0919	10.7605	14.8255
Sme2.5_11718.1_g00001.1	1.3515	1.86494	2.84888	1.24472	1.93178	3.96348	1.17311
Sme2.5_11666.1_g00002.1	9.08038	6.87858	11.7025	6.56034	7.44491	10.3569	13.0372
Sme2.5_11652.1_g00002.1	37.5163	31.459	48.5047	25.2817	29.5439	34.5221	31.2279
Sme2.5_11648.1_g00001.1	16.6156	7.60147	16.4053	11.7794	10.3002	14.722	16.0868
Sme2.5_11620.1_g00003.1	15.1087	14.589	31.2031	16.1628	15.5651	18.6793	21.4899
Sme2.5_11607.1_g00001.1	39.9736	54.9416	6.50317	68.8636	34.0459	5.55652	44.4408
Sme2.5_11601.1_g00002.1	3.87973	4.61073	6.18216	3.5869	3.76953	4.52339	4.14961
Sme2.5_11587.1_g00001.1	6.53524	4.63974	6.43057	5.26893	5.6111	6.92455	6.49613
Sme2.5_11564.1_g00002.1	0.936876	0.291333	3.84862	0.366689	0.0605089	1.98643	0.720336
Sme2.5_11540.1_g00001.1	0.643401	0.759707	2.06431	1.37873	0.461214	0.603661	0.541138
Sme2.5_11527.1_g00001.1	12.584	11.2346	15.3015	8.22658	12.403	10.8038	9.75195
Sme2.5_11483.1_g00004.1	2.35814	2.36211	7.18053	3.4161	2.88778	5.33607	3.45129
Sme2.5_11477.1_g00001.1	15.8342	15.1751	24.2523	11.8783	16.8912	14.3768	12.5643
Sme2.5_11468.1_g00007.1	44.1793	89.7068	27.2773	59.5911	55.4571	34.6126	34.0159
Sme2.5_11435.1_g00002.1	19.9008	12.0243	23.8631	10.3326	7.90093	13.7312	7.53141
Sme2.5_11350.1_g00002.1	30.7651	22.5796	35.5666	19.8341	24.7213	28.4752	24.68
Sme2.5_11328.1_g00001.1	12.8488	17.5272	8.06155	16.4826	17.7295	10.937	13.9024
Sme2.5_11325.1_g00003.1	10.2793	10.9633	14.0632	8.97581	10.787	11.1299	11.6948
Sme2.5_11316.1_g00002.1	6.83204	6.28255	14.318	11.2801	5.70818	8.53915	8.91568
Sme2.5_11312.1_g00001.1	3.7598	2.48903	7.04637	3.66045	2.50295	4.43704	4.60287
Sme2.5_11299.1_g00002.1	0.291615	0.132009	4.2441	0.0595128	0.0951654	1.32856	0.0267775
Sme2.5_11299.1_g00001.1	0.0914237	0.0249957	3.03791	0.0756914	0.0364901	0.760261	0.0146499
Sme2.5_11297.1_g00001.1	1.95839	1.06416	2.60535	1.3895	0.366022	0.625986	0.410891
Sme2.5_11290.1_g00001.1	21.7171	19.1646	25.3744	18.3295	21.1046	27.8269	21.5475
Sme2.5_11245.1_g00002.1	10.7131	9.88481	7.79254	10.339	8.96923	6.85405	9.30227
Sme2.5_11240.1_g00001.1	29.5883	30.7342	22.6969	29.0433	29.8071	17.9005	23.1152
Sme2.5_11205.1_g00001.1	40.1798	27.3706	39.3146	35.4917	28.6557	42.4172	40.1059
Sme2.5_11202.1_g00002.1	2.89163	3.26965	1.249	2.19863	3.7043	1.3123	3.73035
Sme2.5_11196.1_g00001.1	37.6498	24.074	44.1362	22.7745	23.2916	29.5941	27.3802
Sme2.5_11175.1_g00004.1	24.9091	22.8594	30.4852	20.9749	19.4498	22.5214	20.1239
Sme2.5_11162.1_g00001.1	4.77183	2.55404	6.3696	3.16272	1.88181	4.03026	3.64043
Sme2.5_11113.1_g00002.1	32.1003	24.1109	48.7817	22.9018	27.6231	37.9036	36.7233
Sme2.5_11104.1_g00002.1	17.5216	23.8581	16.3178	20.8785	19.6826	16.8885	19.9691
Sme2.5_11093.1_g00003.1	19.0488	16.847	12.9765	17.225	19.1878	16.2001	18.5297
Sme2.5_11083.1_g00003.1	62.8699	61.1608	54.0435	70.9084	59.3346	44.9657	58.9347
Sme2.5_11045.1_g00002.1	17.6228	8.67826	19.9986	9.41844	12.2166	20.7379	18.8476
Sme2.5_10996.1_g00001.1	24.7732	20.133	29.8052	23.8122	18.6622	27.2558	24.8478
Sme2.5_10970.1_g00001.1	13.5083	6.2373	16.7293	7.15474	7.42447	9.25537	7.76631
Sme2.5_10958.1_g00002.1	13.231	20.6934	36.777	11.8378	16.8584	13.9463	10.8599
Sme2.5_10951.1_g00001.1	13.3319	11.987	8.26558	10.1719	12.0369	7.46546	11.5274
Sme2.5_10942.1_g00001.1	2.99867	5.03325	2.0335	4.98765	3.24504	2.44162	3.67712
Sme2.5_10933.1_g00002.1	10.5659	12.8934	18.9906	9.1967	13.109	12.8538	12.3166
Sme2.5_10924.1_g00002.1	66.1224	81.0778	65.63	83.0998	81.8886	65.6058	74.2456
Sme2.5_10914.1_g00002.1	47.8463	38.8595	67.7529	30.4801	53.7626	42.9843	33.6208
Sme2.5_10904.1_g00002.1	10.8033	9.17016	13.892	8.80492	7.64977	9.50492	8.61605
Sme2.5_10887.1_g00002.1	5.07282	2.1801	9.66736	3.69146	1.76266	5.38091	3.15431
Sme2.5_10884.1_g00004.1	52.8795	58.4298	0.401505	44.1059	12.5264	9.89572	48.9394
Sme2.5_10734.1_g00001.1	5.3673	5.90442	6.46363	5.07195	6.13795	6.46204	5.71511
Sme2.5_10670.1_g00001.1	12.4071	5.54332	14.1119	7.85772	5.80051	16.5375	11.2071
Sme2.5_10639.1_g00001.1	3.71219	6.42961	2.41743	7.54297	8.49405	5.53408	7.29468
Sme2.5_10635.1_g00001.1	30.8917	23.8372	37.343	24.1743	19.9241	27.6036	26.1195
Sme2.5_10608.1_g00002.1	9.4244	9.6413	7.53392	9.45349	8.2756	7.3551	8.58493
Sme2.5_10587.1_g00001.1	53.8694	101.621	31.1475	90.3646	68.2738	45.407	63.7824
Sme2.5_10560.1_g00001.1	27.0497	26.8977	21.0786	27.8618	28.9918	24.2802	29.0678
Sme2.5_10557.1_g00001.1	24.4742	17.3025	22.7232	25.2461	16.5491	37.1956	26.6684
Sme2.5_10527.1_g00003.1	8.29669	3.90284	29.4913	15.4033	4.94252	11.371	7.05851
Sme2.5_10507.1_g00003.1	26.2337	24.515	11.6236	34.012	26.4796	26.5391	29.3843
Sme2.5_10493.1_g00002.1	26.568	30.0644	17.9628	29.4328	34.3823	21.7245	29.0249
Sme2.5_10486.1_g00002.1	4.45332	3.62746	8.23054	3.8153	3.29826	6.44938	3.98092
Sme2.5_10482.1_g00002.1	33.3397	30.7207	24.1071	29.4507	29.0586	25.7809	30.8869
Sme2.5_10467.1_g00002.1	20.8107	18.5805	26.7016	22.2193	17.8227	22.1847	21.0989
Sme2.5_10460.1_g00001.1	0	0	4.91871	0	0.261363	3.13904	0.234341
Sme2.5_10454.1_g00002.1	100.574	144.499	61.4656	129.988	93.1553	68.3344	87.3043
Sme2.5_10441.1_g00002.1	10.4327	9.67293	23.5083	6.76541	9.24857	15.0938	10.4455
Sme2.5_10434.1_g00001.1	13.0034	17.4813	7.73808	18.6353	17.0766	9.99828	12.7162
Sme2.5_10425.1_g00001.1	5.00857	4.97349	10.546	3.35262	4.43491	5.78001	3.98103
Sme2.5_10412.1_g00001.1	34.2979	27.649	51.3902	27.8187	28.7098	43.1601	34.5497
Sme2.5_10408.1_g00001.1	49.9598	50.4624	61.5569	49.9283	42.1607	78.3884	56.0243
Sme2.5_10389.1_g00003.1	41.9089	28.902	44.6742	29.2549	24.8088	41.6666	37.0588
Sme2.5_10388.1_g00001.1	57.2175	46.4436	59.4516	47.2419	50.7837	57.5326	62.6367
Sme2.5_10371.1_g00001.1	63.8383	41.475	71.474	35.0308	39.1802	49.4418	47.7737
Sme2.5_10346.1_g00001.1	1.08329	2.20939	5.38571	0.816361	0.917312	1.7992	0.96613
Sme2.5_10321.1_g00001.1	4.73205	4.67803	5.7791	4.18254	4.58066	6.20051	5.38849
Sme2.5_10317.1_g00003.1	27.6637	22.3246	32.6587	24.1427	22.2277	25.762	24.1257
Sme2.5_10266.1_g00002.1	18.1276	20.5325	11.9857	21.4177	22.7111	23.2274	23.1079
Sme2.5_10236.1_g00001.1	18.8245	19.5287	11.9991	18.8378	19.5615	15.3407	19.7392
Sme2.5_10181.1_g00001.1	4.80764	3.89668	7.55189	3.07662	3.91203	5.61128	4.88903
Sme2.5_10139.1_g00001.1	12.7381	10.5816	15.625	7.75449	10.143	12.0969	9.38943
Sme2.5_10113.1_g00003.1	61.0084	40.8988	82.1868	64.9859	46.7214	95.8864	81.5039
Sme2.5_10090.1_g00001.1	4.3824	1.86204	8.41982	1.53604	2.54326	6.19611	2.4444
Sme2.5_10077.1_g00002.1	9.77682	6.717	13.1351	6.44661	8.38346	7.90893	8.68885
Sme2.5_10063.1_g00001.1	13.462	17.1293	10.8088	16.2354	13.5674	10.1981	11.2917
Sme2.5_10056.1_g00001.1	8.7834	7.32555	9.55731	7.19397	6.34793	7.21028	7.01011
Sme2.5_09989.1_g00004.1	84.6141	54.3594	174.455	95.3921	37.9517	108.185	79.8035
Sme2.5_09982.1_g00003.1	5.33314	2.90442	5.92656	2.43444	2.1383	3.23449	2.2643
Sme2.5_09952.1_g00003.1	20.5413	14.7166	24.8359	16.7149	16.9194	22.9613	19.1629
Sme2.5_09941.1_g00002.1	17.5845	10.7534	21.3961	9.96241	14.092	19.1934	14.6677
Sme2.5_09935.1_g00002.1	1.55599	0.420677	1.18415	0.584249	0.16631	2.12306	0.462677
Sme2.5_09833.1_g00001.1	0	0.0126213	1.80621	0	0.052342	1.47665	0
Sme2.5_09792.1_g00002.1	7.70517	7.89721	4.18407	8.2212	9.31108	4.94554	8.29756
Sme2.5_09778.1_g00003.1	4.60835	4.97443	3.79796	5.29839	4.60346	2.9173	3.78546
Sme2.5_09773.1_g00004.1	15.1522	4.89935	21.6016	10.7913	9.00748	20.1909	18.7766
Sme2.5_09773.1_g00003.1	33.1379	31.195	37.8904	33.5316	29.1923	45.1431	40.0214
Sme2.5_09746.1_g00002.1	1.83338	1.38572	4.82713	2.62931	0.552533	1.3503	1.42539
Sme2.5_09690.1_g00001.1	71.6225	41.1352	106.514	46.156	38.3702	53.5538	42.5565
Sme2.5_09678.1_g00001.1	45.3811	33.3422	60.0154	41.3088	38.0549	52.7389	42.8489
Sme2.5_09669.1_g00005.1	10.3718	20.3282	7.60765	15.0881	7.09276	6.44911	8.43041
Sme2.5_09649.1_g00001.1	15.8761	11.5383	32.0787	15.108	12.9298	21.5119	20.6171
Sme2.5_09639.1_g00002.1	17.6367	17.0396	12.4376	21.1102	18.1769	15.1283	15.2921
Sme2.5_09615.1_g00002.1	13.4695	12.0747	21.5589	12.6971	14.5871	17.3398	15.6453
Sme2.5_09610.1_g00001.1	128.927	101.094	134.384	127.443	114.496	166.737	124.728
Sme2.5_09593.1_g00002.1	14.1951	4.66133	23.217	6.82589	3.45009	8.90036	5.74539
Sme2.5_09579.1_g00003.1	68.132	47.3781	79.1383	53.6573	45.0851	70.186	60.0218
Sme2.5_09568.1_g00001.1	14.868	5.30139	20.0666	6.41525	3.98864	14.8641	9.29726
Sme2.5_09490.1_g00001.1	4.82086	4.18031	8.16445	2.27021	3.40319	4.24415	3.02972
Sme2.5_09466.1_g00001.1	0.893659	0.737324	2.79048	0.629514	1.03302	2.78106	2.24913
Sme2.5_09443.1_g00002.1	35.7025	40.7959	25.6224	52.0752	51.1339	36.4399	52.17
Sme2.5_09436.1_g00002.1	2.19799	0.724437	3.62621	0.685694	0.785954	2.54879	1.28485
Sme2.5_09433.1_g00001.1	69.2848	50.2378	69.5646	54.7385	52.9826	73.6389	63.499
Sme2.5_09426.1_g00002.1	44.7041	33.8476	50.2259	28.4439	39.9639	29.8109	29.5768
Sme2.5_09382.1_g00002.1	15.8176	14.7586	10.8534	14.0996	14.9461	12.5484	14.0944
Sme2.5_09370.1_g00001.1	18.3545	18.3257	16.2678	18.3934	17.9972	17.9255	17.4889
Sme2.5_09339.1_g00001.1	51.7967	52.5084	40.1939	56.7718	57.1672	43.3776	52.3295
Sme2.5_09276.1_g00001.1	17.2927	14.8639	20.4114	12.239	14.1247	15.1754	12.3976
Sme2.5_09260.1_g00004.1	68.8248	38.8746	76.9842	41.0557	35.9047	49.4848	42.645
Sme2.5_09259.1_g00002.1	2.45851	4.81363	0.954649	4.27453	4.65277	2.1722	2.85898
Sme2.5_09229.1_g00001.1	15.1405	14.377	66.505	4.51955	38.5769	47.362	9.8852
Sme2.5_09182.1_g00001.1	2.91221	0.135675	7.03331	2.97829	0.20377	2.04131	0.280753
Sme2.5_09170.1_g00001.1	28.893	33.563	29.4828	29.5454	31.6994	27.0722	26.9255
Sme2.5_09156.1_g00001.1	13.5731	3.96716	15.6061	8.22293	9.31302	15.016	13.5964
Sme2.5_09148.1_g00003.1	50.6183	38.9504	67.9348	33.8802	36.0963	44.6323	32.79
Sme2.5_09108.1_g00002.1	35.8977	70.4474	30.7885	50.6041	37.8305	14.9449	37.183
Sme2.5_09104.1_g00001.1	78.2703	43.5149	102.959	32.9635	74.2213	88.5331	66.974
Sme2.5_09070.1_g00002.1	14.6183	6.57904	15.7429	8.6048	11.3934	14.6886	18.0327
Sme2.5_09063.1_g00003.1	16.2616	13.4776	21.788	11.9319	13.137	15.5854	15.5175
Sme2.5_09060.1_g00001.1	7.96197	11.3332	7.3917	12.8581	19.647	13.762	14.5756
Sme2.5_09059.1_g00001.1	10.8	9.89879	15.4501	8.86402	7.45632	13.2659	12.4029
Sme2.5_09023.1_g00001.1	0.814724	0.364425	2.26918	0.805013	0.420363	2.03019	0.835581
Sme2.5_09019.1_g00002.1	36.927	38.0199	23.6816	34.1736	42.0754	39.4659	40.1961
Sme2.5_09007.1_g00004.1	13.1401	10.6137	15.0358	10.7601	8.73169	10.7104	10.8462
Sme2.5_08999.1_g00001.1	5.81431	12.7372	46.2355	4.44041	10.0201	21.4938	2.01218
Sme2.5_08992.1_g00004.1	4.03183	3.22534	8.5951	3.21047	3.84535	4.44433	6.17597
Sme2.5_08970.1_g00002.1	13.7038	14.0053	23.0656	9.95212	14.167	19.0559	14.7999
Sme2.5_08959.1_g00003.1	5.34577	6.11141	4.13851	6.89567	5.32621	3.72616	5.26542
Sme2.5_08958.1_g00001.1	10.4448	11.3713	5.50935	11.1673	13.232	8.63018	13.1487
Sme2.5_08954.1_g00001.1	8.25701	4.04631	11.4623	3.49085	4.0983	6.7945	5.74265
Sme2.5_08951.1_g00001.1	0	0	2.02432	0	0	0.263251	0
Sme2.5_08946.1_g00002.1	6.21592	4.23127	9.4115	4.32795	5.13396	6.8254	7.4938
Sme2.5_08933.1_g00002.1	8.69799	2.35727	9.78868	5.26363	2.01347	5.03728	4.54805
Sme2.5_08916.1_g00006.1	0.199918	0.671266	12.5853	0.215083	3.45186	5.68844	0.638153
Sme2.5_08916.1_g00003.1	0.843388	0.0821221	1.8898	0.516936	0.0809833	0.390255	0.195376
Sme2.5_08894.1_g00004.1	19.3983	15.3806	25.1368	11.7059	14.3463	15.2963	13.3181
Sme2.5_08852.1_g00002.1	4.46165	2.50406	7.09472	1.90461	3.84344	6.00064	3.74016
Sme2.5_08845.1_g00002.1	88.9145	84.9978	197.069	77.0704	78.1224	151.711	84.2503
Sme2.5_08838.1_g00001.1	1.86713	2.66695	1.23925	3.39998	2.73843	1.91372	2.20699
Sme2.5_08835.1_g00002.1	0.275601	0.49101	336.033	0.267503	1.75234	180.675	8.0423
Sme2.5_08818.1_g00004.1	94.5124	109.935	159.676	80.6962	87.508	118.048	94.8713
Sme2.5_08812.1_g00001.1	41.1832	17.7593	66.4675	18.6961	24.3981	45.7877	32.3547
Sme2.5_08800.1_g00003.1	7.28177	2.30199	8.25703	7.4388	4.28128	10.4011	8.7427
Sme2.5_08794.1_g00003.1	26.1488	22.8857	37.2822	18.1101	19.578	22.3686	19.5104
Sme2.5_08787.1_g00001.1	5.12175	7.18899	1.97871	7.14821	4.16724	1.5165	3.72213
Sme2.5_08782.1_g00003.1	0.401165	0.533634	2.00135	0.317694	0.588518	0.769234	0.184727
Sme2.5_08780.1_g00001.1	143.665	107.247	145.302	132.974	93.6645	179.21	179.366
Sme2.5_08775.1_g00005.1	2.61354	1.30461	4.61496	1.80176	0.0391688	0.0512019	0.0458523
Sme2.5_08770.1_g00003.1	19.8112	15.4737	25.2587	12.7568	14.5236	20.3491	12.7584
Sme2.5_08770.1_g00002.1	13.8387	11.5232	16.6821	12.5883	12.5168	12.6836	13.2646
Sme2.5_08755.1_g00004.1	9.3739	7.66396	13.0402	6.78272	8.46159	9.2443	7.55669
Sme2.5_08736.1_g00001.1	8.01886	10.6783	6.51015	11.2657	9.29178	7.57081	8.64683
Sme2.5_08706.1_g00003.1	94.4707	62.8312	123.25	49.3034	62.3096	67.4454	51.0988
Sme2.5_08694.1_g00002.1	2.41682	1.80709	3.41206	1.57574	1.10578	1.91922	1.23055
Sme2.5_08674.1_g00002.1	14.272	16.1198	20.2472	12.7152	13.7144	14.4247	15.3662
Sme2.5_08668.1_g00001.1	70.1277	81.4815	44.6088	69.3432	64.6507	51.3123	44.9563
Sme2.5_08655.1_g00006.1	1.63581	1.30012	3.53162	1.59525	1.80836	3.09452	1.89115
Sme2.5_08655.1_g00004.1	32.3649	23.6061	37.9591	25.2114	24.2565	26.3864	28.374
Sme2.5_08626.1_g00001.1	3.90961	1.32151	6.82346	2.17741	2.63001	7.0609	4.24567
Sme2.5_08612.1_g00001.1	5.19828	8.914	4.21248	9.9856	7.10129	2.87596	2.66022
Sme2.5_08602.1_g00003.1	4.77617	7.65937	1.18153	7.14868	9.69159	1.28698	7.20357
Sme2.5_08552.1_g00002.1	12.9427	15.7663	12.4099	14.6613	13.6006	13.2725	12.4248
Sme2.5_08532.1_g00003.1	25.0017	25.2966	14.1976	25.977	31.0348	20.3664	24.8709
Sme2.5_08483.1_g00001.1	27.7705	18.1876	40.9164	17.7197	19.045	33.5229	33.1642
Sme2.5_08471.1_g00004.1	9.70266	6.42013	12.591	8.26961	6.72277	14.4544	13.6085
Sme2.5_08466.1_g00003.1	2.35598	1.62209	4.26031	1.06685	2.31791	2.602	1.88512
Sme2.5_08465.1_g00002.1	9.27329	12.1684	7.41074	10.9476	10.2947	6.10115	7.97127
Sme2.5_08462.1_g00002.1	8.90395	2.55421	8.78075	2.75945	6.71925	7.72473	8.56946
Sme2.5_08460.1_g00003.1	1.77388	0.506622	6.5557	1.84251	0.539505	1.74119	0.932479
Sme2.5_08459.1_g00001.1	12.3311	10.6478	21.2727	7.1506	10.1862	19.5526	11.5022
Sme2.5_08451.1_g00002.1	21.6199	18.3994	29.224	19.5688	20.2651	20.055	20.3888
Sme2.5_08450.1_g00003.1	2.75235	1.1472	4.92309	1.5808	1.24265	3.69797	4.08283
Sme2.5_08420.1_g00003.1	4.09629	5.15178	12.3528	4.19603	7.20194	9.62308	6.9151
Sme2.5_08418.1_g00004.1	0.233801	0.956725	13.3565	1.27338	5.83703	12.97	2.27358
Sme2.5_08403.1_g00001.1	17.6898	14.187	29.4442	7.93727	10.622	14.1601	7.04139
Sme2.5_08381.1_g00003.1	9.06175	5.31181	10.5457	5.70453	5.22202	10.1786	7.64153
Sme2.5_08372.1_g00001.1	0.418805	0.576315	22.4964	0.0241488	1.62084	23.6923	2.40914
Sme2.5_08366.1_g00001.1	9.21956	8.20168	10.37	8.07104	8.21535	14.2309	12.1119
Sme2.5_08361.1_g00001.1	30.3276	37.0345	20.1683	35.3064	28.0491	17.8823	26.1523
Sme2.5_08356.1_g00003.1	20.3689	20.8992	28.9001	18.9618	20.318	20.1647	20.789
Sme2.5_08313.1_g00003.1	7.3277	9.65815	4.67119	8.60666	9.0403	5.35772	5.45533
Sme2.5_08308.1_g00005.1	15.7204	7.88591	22.0385	11.1356	8.54329	18.7858	13.7635
Sme2.5_08306.1_g00001.1	7.09754	5.5461	9.03492	6.87294	6.21984	7.34024	7.75664
Sme2.5_08297.1_g00002.1	26.3912	24.4954	35.307	21.4248	27.0256	43.4706	24.8739
Sme2.5_08262.1_g00003.1	40.1271	34.1277	43.9768	37.424	33.1306	31.9199	36.1765
Sme2.5_08257.1_g00001.1	11.7836	9.69179	16.3599	10.4847	11.2698	16.4098	15.3479
Sme2.5_08231.1_g00005.1	3.19623	2.82891	3.92542	2.92551	2.2714	3.21185	2.08135
Sme2.5_08208.1_g00002.1	14.9766	11.4719	18.4025	10.7347	10.8424	15.8256	15.1637
Sme2.5_08195.1_g00001.1	6.01405	2.63683	6.29507	3.83404	4.98336	5.93858	5.84626
Sme2.5_08190.1_g00002.1	19.8065	21.2663	31.6722	17.0472	19.7343	26.5276	19.4603
Sme2.5_08187.1_g00001.1	1.56536	3.24031	0.958304	2.35986	3.64069	1.41682	1.7163
Sme2.5_08168.1_g00002.1	4.70238	2.73964	6.23435	3.75673	1.00163	3.00118	1.50971
Sme2.5_08167.1_g00003.1	0.539487	0.0512622	3.83071	0.360011	0.0215793	0.0583053	0.026017
Sme2.5_08145.1_g00005.1	0.920533	2.50582	0.0516416	0.608008	1.47457	0.205684	2.34946
Sme2.5_08129.1_g00001.1	1.75806	0.583797	5.2125	1.22833	1.1413	2.40095	2.46353
Sme2.5_08101.1_g00003.1	15.9212	15.1314	25.2539	10.3543	12.7646	8.86331	8.04357
Sme2.5_08077.1_g00002.1	0.146613	0.0397504	15.4664	0.0169262	0.01251	1.72801	0
Sme2.5_08077.1_g00001.1	18.8298	16.6723	30.1889	13.7792	16.8902	29.5283	24.623
Sme2.5_08042.1_g00001.1	69.6101	66.1531	89.7915	65.1168	69.8227	75.1285	58.101
Sme2.5_08022.1_g00001.1	15.4907	15.9486	17.1861	15.2751	14.3609	15.3135	14.8036
Sme2.5_07989.1_g00003.1	10.9234	7.33425	16.2328	6.47554	7.54393	9.17182	7.13204
Sme2.5_07985.1_g00001.1	0.634464	0.929316	3.53543	0.241441	0.487598	1.83487	0.513693
Sme2.5_07919.1_g00003.1	0.0415008	0.0641964	3.19034	0.12204	0	0	0.00987089
Sme2.5_07857.1_g00003.1	4.09579	7.29202	1.91536	8.40265	7.49623	4.03615	6.46927
Sme2.5_07857.1_g00001.1	14.563	17.1227	9.77785	17.1503	15.6481	9.86319	13.8729
Sme2.5_07836.1_g00004.1	9.74866	3.69438	9.9304	5.77025	2.58692	6.16657	3.80155
Sme2.5_07835.1_g00002.1	3.6653	1.61768	6.16803	3.59791	1.15911	6.47129	2.07825
Sme2.5_07813.1_g00004.1	13.6249	13.1019	8.74641	16.4698	12.5403	11.577	11.5049
Sme2.5_07810.1_g00001.1	7.86728	8.97545	17.8998	7.15808	8.64031	12.9601	13.0505
Sme2.5_07802.1_g00003.1	1.72883	1.56561	3.11401	0.860878	1.09825	2.35713	0.777683
Sme2.5_07800.1_g00001.1	3.98134	4.13673	8.20509	4.2541	5.16333	4.58714	2.89667
Sme2.5_07791.1_g00002.1	15.7216	14.7662	10.6922	14.2446	16.8874	16.7025	13.9405
Sme2.5_07774.1_g00005.1	5.55542	12.2407	63.5068	0.429814	0.0351972	0.0662947	0.043096
Sme2.5_07764.1_g00002.1	3.55708	5.66181	2.45984	6.89157	3.51933	1.56868	3.95196
Sme2.5_07764.1_g00001.1	12.0909	19.033	9.62748	19.5537	19.7805	14.2842	22.4893
Sme2.5_07751.1_g00001.1	582.485	1038.49	496.61	1181.07	961.322	592.946	658.784
Sme2.5_07742.1_g00002.1	34.7612	40.2035	29.8426	40.9816	36.2554	31.8291	31.7096
Sme2.5_07741.1_g00004.1	10.8508	10.7817	14.6914	7.62093	9.62054	10.7737	8.95149
Sme2.5_07725.1_g00003.1	8.1252	8.98799	29.1658	7.46325	16.7813	30.1861	10.3871
Sme2.5_07696.1_g00002.1	11.9223	15.3224	7.22188	13.1878	13.9302	9.42987	11.0829
Sme2.5_07695.1_g00001.1	4.7649	6.18799	2.40414	5.82544	7.67101	4.81744	6.4559
Sme2.5_07674.1_g00003.1	4.62567	5.55933	7.08568	4.24895	4.80733	5.6761	5.05634
Sme2.5_07655.1_g00003.1	3.59736	4.35016	11.7145	3.50153	3.43206	4.85941	3.55631
Sme2.5_07646.1_g00001.1	14.1677	12.1423	9.51661	12.6161	11.9939	11.8097	14.7365
Sme2.5_07639.1_g00003.1	8.94863	7.22291	10.4603	8.50405	7.57645	10.0919	9.63808
Sme2.5_07638.1_g00002.1	16.747	18.5332	15.2771	20.6885	19.3855	17.8886	21.6346
Sme2.5_07581.1_g00002.1	1.69697	1.50627	3.77773	1.02755	1.15024	2.52556	1.75797
Sme2.5_07561.1_g00002.1	117.101	73.8797	153.97	86.5655	78.6258	125.152	89.15
Sme2.5_07559.1_g00002.1	26.7548	21.3129	40.1617	19.8592	19.8034	22.1965	21.0932
Sme2.5_07558.1_g00004.1	36.6254	12.999	48.1424	35.7276	29.8506	84.5308	29.0237
Sme2.5_07554.1_g00002.1	3.43857	2.51992	5.99064	3.12415	2.17174	3.89484	2.70311
Sme2.5_07552.1_g00002.1	19.2096	22.0522	15.0729	22.4247	22.1981	20.3852	24.7255
Sme2.5_07545.1_g00003.1	8.37995	10.1647	5.53049	10.2351	11.1716	6.09961	8.37392
Sme2.5_07540.1_g00001.1	0.935231	0.320074	2.25566	0.303074	0.299634	2.11369	0.673275
Sme2.5_07511.1_g00003.1	2.96373	2.66904	5.23313	3.637	2.69895	3.95773	4.25651
Sme2.5_07495.1_g00002.1	26.9942	28.3958	16.4199	25.6077	24.1349	15.8638	22.0844
Sme2.5_07492.1_g00003.1	6.82086	6.12163	9.10259	5.84263	6.12907	7.52663	5.79615
Sme2.5_07484.1_g00002.1	5.38221	7.25097	3.9046	5.71108	6.55888	4.24401	6.91419
Sme2.5_07472.1_g00002.1	5.23194	1.77656	9.09337	4.38802	1.53616	3.89965	4.11035
Sme2.5_07463.1_g00002.1	5.37089	6.06039	11.0384	5.32691	5.11165	8.3381	5.93879
Sme2.5_07462.1_g00001.1	17.7299	10.3986	23.8685	10.809	11.1081	21.0955	14.0874
Sme2.5_07454.1_g00003.1	21.4591	9.09228	25.3451	12.8451	12.0152	18.0547	22.6447
Sme2.5_07431.1_g00003.1	1.74909	0.48534	2.86519	0.980385	0.429498	0.889234	0.594057
Sme2.5_07409.1_g00001.1	4.90284	5.83418	8.4049	4.25376	6.12722	7.8116	9.00312
Sme2.5_07402.1_g00001.1	14.8767	10.5423	22.5793	18.4992	14.656	14.492	16.146
Sme2.5_07391.1_g00001.1	33.2131	27.2793	35.7884	27.2272	27.2121	37.1591	30.5626
Sme2.5_07385.1_g00004.1	10.7448	4.42717	13.2494	6.20055	4.59818	8.52247	8.00665
Sme2.5_07385.1_g00001.1	3.094	1.52878	104.469	3.30484	9.15956	88.0849	13.2814
Sme2.5_07362.1_g00001.1	23.8005	27.0929	16.0932	21.7352	27.14	22.1475	24.4756
Sme2.5_07343.1_g00003.1	7.76777	12.705	8.06478	12.1712	9.77419	8.28911	6.86404
Sme2.5_07326.1_g00001.1	4.59616	1.50367	7.35012	1.86372	1.14254	3.49124	2.24176
Sme2.5_07313.1_g00004.1	15.3132	14.5103	8.98127	14.5951	16.374	16.1047	14.1962
Sme2.5_07300.1_g00003.1	9.96201	8.30054	9.57573	9.13563	7.44516	8.05304	7.61872
Sme2.5_07259.1_g00002.1	18.117	21.3853	35.875	11.3316	18.3943	14.1247	11.4901
Sme2.5_07233.1_g00001.1	17.4322	10.1338	27.8971	11.1818	6.9906	13.9764	7.98237
Sme2.5_07222.1_g00001.1	4.3854	5.03414	2.92623	5.85832	4.54699	4.14575	4.13474
Sme2.5_07221.1_g00005.1	12.5439	15.9909	10.3179	14.7727	15.4686	13.4157	12.1752
Sme2.5_07182.1_g00002.1	1.93529	0.638124	4.03295	0.923793	0.462677	1.74217	0.795278
Sme2.5_07173.1_g00002.1	14.9672	12.7014	22.2457	15.0645	11.9784	13.838	13.9917
Sme2.5_07166.1_g00003.1	16.118	20.2684	10.6226	18.3074	20.0732	18.9453	12.431
Sme2.5_07166.1_g00001.1	5.8607	5.42985	17.6045	6.39841	12.0183	19.8687	13.9497
Sme2.5_07144.1_g00001.1	9.32615	4.55841	16.4839	7.95889	4.85997	12.119	11.3748
Sme2.5_07142.1_g00003.1	23.7611	53.7187	161.594	21.7374	36.8526	70.8434	13.7932
Sme2.5_07127.1_g00003.1	32.4549	28.5621	53.26	22.9431	26.5272	34.6931	36.0674
Sme2.5_07116.1_g00005.1	3.87284	1.1697	5.71779	0.728534	0.609585	1.06192	0.842594
Sme2.5_07116.1_g00002.1	159.21	70.7276	258.702	71.0938	107.505	162.957	123.642
Sme2.5_07088.1_g00003.1	1.60981	3.1343	8.77411	1.87787	2.65333	5.96054	1.81848
Sme2.5_07069.1_g00003.1	39.8252	37.5584	56.8733	32.034	32.2646	49.6046	55.6337
Sme2.5_07059.1_g00002.1	20.6804	23.7496	15.1529	25.8978	22.4431	16.613	18.4503
Sme2.5_07055.1_g00012.1	45.2726	26.7426	46.8116	34.6453	30.9482	43.9629	40.5846
Sme2.5_07049.1_g00003.1	0	0.21197	2.01734	0.60055	0.0532457	0.203597	0.160901
Sme2.5_07035.1_g00008.1	3.60719	0.280905	6.92966	0.898478	4.17758	10.7012	5.09425
Sme2.5_07017.1_g00002.1	6.74265	8.39096	6.23578	7.75029	7.72636	5.95365	5.50042
Sme2.5_07012.1_g00002.1	24.5414	20.5018	29.4865	19.4763	20.5642	23.9874	23.2959
Sme2.5_06999.1_g00002.1	4.20855	0.359042	5.48051	0.79917	0.976264	4.08077	3.04356
Sme2.5_06990.1_g00001.1	10.313	6.19321	11.6351	10.1005	6.88676	15.2561	13.9384
Sme2.5_06974.1_g00003.1	8.24599	15.3375	5.57307	12.697	12.4741	9.1494	12.5997
Sme2.5_06940.1_g00003.1	35.9542	32.1392	42.023	35.2225	38.4391	39.3937	40.7964
Sme2.5_06929.1_g00002.1	43.8911	62.5339	40.5023	55.0446	53.9074	43.842	43.2603
Sme2.5_06919.1_g00002.1	27.9521	14.257	32.033	15.7882	18.0913	25.9485	26.3637
Sme2.5_06900.1_g00003.1	55.2814	43.5202	63.9894	56.3339	38.8639	47.7942	39.8321
Sme2.5_06900.1_g00002.1	161.304	55.371	162.843	124.926	69.6223	189.118	148.998
Sme2.5_06878.1_g00001.1	0.1218	0.501291	232.248	0.134777	6.20903	113.354	6.47044
Sme2.5_06873.1_g00007.1	4.13081	3.09858	4.65095	2.16637	3.84557	5.41832	4.78867
Sme2.5_06854.1_g00003.1	83.5764	53.1502	78.6667	66.784	56.8259	83.578	70.7468
Sme2.5_06838.1_g00001.1	16.2618	14.8466	20.3098	15.0232	13.4119	17.3056	18.2928
Sme2.5_06806.1_g00005.1	0.830702	0.0369075	1.63633	0.0328531	0.109273	3.85923	0.663659
Sme2.5_06806.1_g00002.1	22.8411	5.48901	45.8227	9.55987	9.71235	28.3671	19.7525
Sme2.5_06800.1_g00003.1	22.9291	16.205	37.2323	20.6942	12.3017	16.9254	19.9007
Sme2.5_06792.1_g00003.1	14.2795	17.9497	7.57246	19.9984	17.7575	10.0822	16.3294
Sme2.5_06774.1_g00001.1	1.47947	1.26452	5.02207	0.0594105	0.655008	2.84998	0.623029
Sme2.5_06756.1_g00004.1	15.9219	21.414	10.2531	19.0152	21.5949	18.5356	22.5895
Sme2.5_06755.1_g00004.1	2.39475	4.25342	17.9787	1.57883	12.0244	18.1939	8.82277
Sme2.5_06731.1_g00002.1	2.73725	0.596255	4.15282	1.6783	0.356302	1.16712	1.38587
Sme2.5_06715.1_g00005.1	1951.04	1460.23	2281.96	1377.76	1464.27	1592.95	1284.94
Sme2.5_06715.1_g00004.1	12.4414	15.1063	9.76699	12.1933	14.4763	8.4242	8.19463
Sme2.5_06706.1_g00005.1	28.722	3.04564	60.5588	24.8998	1.96475	42.5853	28.3044
Sme2.5_06703.1_g00001.1	57.0573	29.8349	67.1077	33.6132	31.1107	48.8519	34.7398
Sme2.5_06702.1_g00003.1	1.12291	2.45413	0.631604	2.18207	2.11922	0.813531	1.10346
Sme2.5_06698.1_g00002.1	4.81548	2.93252	7.90417	4.55518	2.90059	3.09487	3.21221
Sme2.5_06691.1_g00002.1	1.26588	1.75863	5.66864	0.606411	1.00595	1.81143	0.866492
Sme2.5_06676.1_g00001.1	3.96417	4.49396	8.58134	4.17039	6.54389	3.56664	4.20792
Sme2.5_06656.1_g00001.1	79.2384	57.7477	193.446	52.5489	66.0744	103.187	35.9998
Sme2.5_06635.1_g00001.1	3.49761	1.41901	4.51884	2.27288	2.23996	3.39728	4.45976
Sme2.5_06608.1_g00002.1	43.8854	28.8283	64.5129	41.0912	25.3689	38.8021	39.7966
Sme2.5_06600.1_g00003.1	5.01259	5.92403	4.4316	5.80186	6.12463	5.18102	6.8914
Sme2.5_06598.1_g00004.1	10.9072	5.24954	14.7973	4.71907	5.60322	8.55036	7.42547
Sme2.5_06553.1_g00004.1	11.0857	9.71598	12.5051	10.1336	8.10323	8.44573	8.56504
Sme2.5_06520.1_g00003.1	65.7731	42.7759	86.9992	53.8104	30.1316	47.8931	45.3061
Sme2.5_06518.1_g00003.1	57.6569	44.947	68.6696	48.0139	51.0229	60.2639	47.6276
Sme2.5_06507.1_g00004.1	19.9553	24.6271	26.7307	23.1393	23.3982	26.1614	18.5078
Sme2.5_06502.1_g00005.1	3.36301	3.64906	5.37581	3.02694	2.55237	3.36026	3.94451
Sme2.5_06495.1_g00002.1	8.96057	10.954	6.00343	12.1465	10.8343	10.2547	11.9968
Sme2.5_06493.1_g00002.1	92.6371	41.6594	107.237	52.0525	30.2148	51.5961	39.9663
Sme2.5_06484.1_g00008.1	2.33904	0.894873	3.51101	1.51158	0.995073	3.02724	3.54008
Sme2.5_06484.1_g00005.1	3.42144	3.05114	5.32996	3.81291	3.08099	3.49476	3.86887
Sme2.5_06479.1_g00001.1	0.421164	0.498049	4.21348	1.23531	0.27229	0.893401	1.90221
Sme2.5_06467.1_g00002.1	39.6449	37.9242	65.8717	53.9907	40.2427	81.5952	52.4039
Sme2.5_06466.1_g00003.1	8.46738	4.98909	18.7534	2.8174	4.49901	10.8599	5.99188
Sme2.5_06452.1_g00004.1	6.11573	4.30601	9.11158	4.88906	3.98186	5.58599	4.80646
Sme2.5_06441.1_g00003.1	47.1561	53.8789	33.5866	53.9738	54.9698	47.4719	58.6725
Sme2.5_06439.1_g00001.1	16.2093	46.6795	12.6029	38.3806	30.0395	10.7518	26.9042
Sme2.5_06434.1_g00006.1	5.19345	1.82241	7.00795	2.02432	3.10986	4.33233	3.07838
Sme2.5_06434.1_g00005.1	3.12994	7.18464	73.3129	1.92156	27.5959	45.8747	7.14821
Sme2.5_06422.1_g00003.1	6.38272	3.22094	22.6254	7.40017	7.74621	16.3963	15.2052
Sme2.5_06413.1_g00005.1	1.23988	1.09715	2.5202	1.47822	0.681091	1.78425	1.28934
Sme2.5_06412.1_g00004.1	14.9232	8.26274	19.557	11.4224	9.73677	15.6499	19.2728
Sme2.5_06407.1_g00004.1	17.2024	14.7693	17.1104	14.0563	16.9703	18.2394	17.2737
Sme2.5_06406.1_g00003.1	6.06683	2.6656	7.47618	3.606	2.13608	3.0251	2.94377
Sme2.5_06380.1_g00002.1	5.29149	6.37193	4.54679	5.95919	6.74553	4.12047	3.87631
Sme2.5_06347.1_g00004.1	19.1495	4.53985	34.0112	11.4431	5.4211	29.4979	16.998
Sme2.5_06320.1_g00003.1	89.1274	75.3214	100.935	68.008	75.894	85.9309	72.9427
Sme2.5_06308.1_g00003.1	10.1127	6.65117	9.15653	6.88779	6.78826	10.2629	8.73574
Sme2.5_06278.1_g00004.1	46.2769	33.556	53.7198	30.0805	30.2441	37.2082	39.5634
Sme2.5_06268.1_g00001.1	22.61	33.0233	60.4345	19.5612	22.8977	45.7573	39.4449
Sme2.5_06265.1_g00003.1	14.2631	10.2223	22.621	6.54156	14.1667	16.349	13.7835
Sme2.5_06247.1_g00002.1	37.0539	34.7925	52.5604	42.3002	30.0623	46.1051	33.6251
Sme2.5_06238.1_g00002.1	41.4132	41.0823	35.881	38.2595	44.9759	30.8729	37.6511
Sme2.5_06234.1_g00002.1	29.1712	15.1629	31.0911	15.542	12.821	19.2771	17.0853
Sme2.5_06217.1_g00003.1	22.5443	24.2854	19.8798	24.7169	23.7876	21.465	21.3442
Sme2.5_06202.1_g00001.1	3.31753	2.54556	5.36694	3.11517	2.15464	3.16323	2.71756
Sme2.5_06179.1_g00001.1	1.89075	0.664213	4.54089	1.00213	0.791375	2.36052	1.99132
Sme2.5_06155.1_g00002.1	33.5951	19.8493	34.4104	22.3087	24.5673	31.5629	26.3933
Sme2.5_06147.1_g00002.1	4.99505	0.433753	4.70213	2.21065	0.76646	6.30749	2.53592
Sme2.5_06132.1_g00001.1	47.4825	50.9425	91.2865	30.9554	57.2148	43.9393	31.9566
Sme2.5_06123.1_g00005.1	27.905	27.3811	41.6497	25.4987	28.214	27.5118	23.5726
Sme2.5_06123.1_g00002.1	6.30264	7.51299	4.91916	5.77301	7.70118	3.64073	4.11462
Sme2.5_06091.1_g00003.1	4.38894	4.41534	7.72287	2.70801	4.54212	5.69314	5.20613
Sme2.5_06091.1_g00001.1	41.8313	40.9972	26.0452	38.0283	45.6428	36.27	48.1825
Sme2.5_06088.1_g00004.1	4.71256	6.3793	2.21701	6.42062	6.04987	3.38185	4.90889
Sme2.5_06085.1_g00004.1	10.0185	6.4125	12.585	5.91035	7.09701	8.87203	7.75013
Sme2.5_06080.1_g00004.1	3.36566	2.37889	3.83623	2.77271	2.21078	2.66923	2.31084
Sme2.5_06063.1_g00001.1	6.72423	14.0137	4.13716	11.624	9.01236	5.07753	6.59959
Sme2.5_06056.1_g00004.1	8.47873	9.62561	4.01782	11.7758	9.82976	7.06668	9.1349
Sme2.5_06043.1_g00002.1	4.45393	3.62316	7.32726	2.43857	2.35665	3.93475	1.22277
Sme2.5_06027.1_g00001.1	21.7385	15.1423	23.836	12.6771	17.2994	20.3771	16.1491
Sme2.5_06024.1_g00003.1	2.91748	3.56861	5.80773	4.29054	1.90776	1.95005	2.086
Sme2.5_06023.1_g00003.1	10.2002	9.71026	20.5501	11.1014	11.1858	14.0036	15.7164
Sme2.5_06021.1_g00002.1	2.78664	3.43671	1.57512	3.06133	3.50242	1.62092	2.13435
Sme2.5_06009.1_g00001.1	25.2641	24.2006	31.7083	16.2846	24.8749	22.2836	20.8249
Sme2.5_06008.1_g00004.1	0.645193	0.724208	2.8087	1.1323	0.837894	1.48665	1.2925
Sme2.5_06000.1_g00004.1	6.82958	8.96375	14.3925	2.49208	5.28212	5.74453	2.73634
Sme2.5_06000.1_g00002.1	54.1289	53.9571	42.542	50.6315	51.7692	48.8446	52.04
Sme2.5_06000.1_g00001.1	10.5174	3.95126	14.106	7.00624	3.03056	7.04226	4.83577
Sme2.5_05999.1_g00001.1	6.54767	6.07324	10.7144	5.33251	6.01846	7.13044	6.82936
Sme2.5_05996.1_g00003.1	3.69833	3.91943	12.4128	8.24646	4.63586	10.799	3.40556
Sme2.5_05994.1_g00004.1	8.44884	6.12247	10.1019	6.39595	6.44442	9.04031	7.27547
Sme2.5_05977.1_g00002.1	13.8593	11.887	19.8935	10.1509	12.1829	11.6743	9.02712
Sme2.5_05967.1_g00005.1	18.8654	11.1863	19.1592	9.92558	10.0609	14.6806	13.5608
Sme2.5_05967.1_g00003.1	24.0315	13.6858	23.2918	15.8423	17.8969	21.5952	27.1307
Sme2.5_05942.1_g00005.1	12.7364	3.21224	22.8754	5.08137	1.93254	9.64128	4.79889
Sme2.5_05928.1_g00003.1	2.50892	1.12424	4.45185	1.14133	0.92526	3.28527	2.1742
Sme2.5_05926.1_g00001.1	7.5789	8.57045	4.37088	8.83081	9.39099	8.14152	12.272
Sme2.5_05922.1_g00004.1	8.81819	39.3557	1444.44	1.04727	830.996	1463.56	188.982
Sme2.5_05903.1_g00001.1	0.582634	1.61501	4.03457	1.05728	2.06523	5.95174	0.509635
Sme2.5_05882.1_g00003.1	4.88229	3.31264	7.22578	3.43961	3.14678	6.20626	3.97459
Sme2.5_05879.1_g00004.1	6.78525	13.1967	4.70762	9.8767	9.00318	7.71961	5.74744
Sme2.5_05877.1_g00002.1	49.6905	79.1824	48.1515	66.931	88.05	48.4149	58.2424
Sme2.5_05867.1_g00002.1	21.4613	22.6506	15.5341	25.006	24.0394	19.7318	20.0516
Sme2.5_05859.1_g00003.1	12.9948	11.8602	17.0723	13.969	10.6128	12.0648	11.2052
Sme2.5_05841.1_g00004.1	19.7804	20.1977	13.1631	24.3033	21.8148	20.2654	26.0437
Sme2.5_05833.1_g00003.1	9.71094	9.1947	16.8182	11.7753	8.32222	10.7489	13.498
Sme2.5_05820.1_g00001.1	2.41706	2.97206	6.54242	3.20872	2.3354	4.42969	4.35212
Sme2.5_05807.1_g00001.1	15.7175	6.49923	19.0443	6.68145	8.91418	12.591	12.541
Sme2.5_05801.1_g00002.1	28.8733	40.0915	17.4294	34.2419	38.1513	26.6627	27.3109
Sme2.5_05795.1_g00002.1	10.7972	20.2564	4.04536	13.8475	14.6329	6.63965	12.3136
Sme2.5_05794.1_g00003.1	2.59505	3.90664	1.65675	2.78322	2.79724	1.33582	1.39866
Sme2.5_05778.1_g00001.1	63.3723	76.0431	49.8778	74.062	72.7763	62.8747	64.4697
Sme2.5_05759.1_g00001.1	15.5604	20.7737	7.31026	21.0849	18.1977	14.6165	26.8298
Sme2.5_05756.1_g00005.1	8.61169	10.6599	21.0751	6.78423	11.9104	12.1396	9.0177
Sme2.5_05755.1_g00007.1	17.9946	13.4199	28.3444	15.7514	12.7101	19.6298	17.5992
Sme2.5_05755.1_g00001.1	23.43	25.2568	17.8831	22.9727	23.0908	19.1852	24.4221
Sme2.5_05736.1_g00005.1	23.0519	25.5951	37.1194	23.9207	24.2706	20.6223	18.2547
Sme2.5_05723.1_g00002.1	6.03899	4.43192	1.90137	8.38611	10.0265	6.00442	5.66499
Sme2.5_05719.1_g00007.1	4.37583	5.85364	3.68177	5.85302	4.53245	3.30903	2.92621
Sme2.5_05719.1_g00006.1	2.94372	4.29533	1.79948	5.58992	4.24069	2.84982	3.52584
Sme2.5_05708.1_g00002.1	34.2218	31.2247	20.7777	33.3673	29.4521	29.1317	29.6006
Sme2.5_05702.1_g00001.1	13.7879	14.4025	29.3049	7.18815	11.953	12.6212	7.60371
Sme2.5_05701.1_g00003.1	4.35387	2.78717	4.45393	3.24844	3.3384	4.1422	4.43747
Sme2.5_05697.1_g00004.1	6.92279	0.841691	12.4861	2.06236	0.523954	5.12575	3.08479
Sme2.5_05697.1_g00002.1	75.9171	57.9182	121.358	53.7926	57.7015	60.6897	36.5968
Sme2.5_05693.1_g00005.1	5.94784	8.6905	2.58349	9.56608	8.52078	4.38042	6.71616
Sme2.5_05686.1_g00003.1	1.46842	1.73361	4.47128	1.96563	3.39589	4.36637	2.70341
Sme2.5_05669.1_g00002.1	16.0941	22.2689	10.0378	19.2881	18.8677	12.4171	13.1303
Sme2.5_05661.1_g00006.1	23.4115	18.5319	26.6217	18.1974	18.4527	17.7433	15.8193
Sme2.5_05657.1_g00005.1	17.3182	15.0161	11.5912	13.7196	14.5172	11.4531	14.794
Sme2.5_05641.1_g00002.1	15.3943	15.149	10.734	19.4283	14.7311	17.0079	17.477
Sme2.5_05632.1_g00003.1	6.47055	3.07053	14.311	4.93892	7.07233	11.9387	10.7969
Sme2.5_05632.1_g00002.1	12.6175	5.02016	26.2249	4.23699	7.38541	10.5522	9.86078
Sme2.5_05632.1_g00001.1	4.56897	6.63632	2.0015	5.3846	5.46404	2.60093	2.54385
Sme2.5_05618.1_g00002.1	8.66512	11.1259	5.89407	8.09729	11.8497	7.41896	10.6523
Sme2.5_05581.1_g00001.1	3.63951	4.73929	5.47804	2.90064	3.93117	4.49139	3.73816
Sme2.5_05574.1_g00002.1	3.76543	5.34317	1.95477	5.14665	4.60485	1.9694	2.64165
Sme2.5_05566.1_g00005.1	25.0398	36.4569	44.0857	27.2796	32.5468	23.7877	27.4212
Sme2.5_05566.1_g00001.1	25.8249	25.9169	46.278	20.2998	24.6246	35.2594	28.7726
Sme2.5_05529.1_g00003.1	20.5537	12.2679	23.1358	15.5829	13.0557	17.784	15.3188
Sme2.5_05527.1_g00005.1	33.2858	25.8498	37.0315	26.0742	27.1451	32.2406	25.8361
Sme2.5_05525.1_g00003.1	33.7221	31.8606	27.566	36.396	34.7424	33.708	35.2799
Sme2.5_05506.1_g00004.1	2.08696	0	3.80996	1.83434	0.0113965	4.05702	1.89648
Sme2.5_05503.1_g00004.1	10.8912	8.63567	26.5196	10.087	16.1848	33.6142	12.3553
Sme2.5_05503.1_g00001.1	20.2489	18.6934	34.1992	17.8729	18.6289	20.3047	23.6859
Sme2.5_05493.1_g00001.1	49.545	47.337	29.5792	57.8692	48.9372	42.0678	57.8409
Sme2.5_05459.1_g00006.1	23.4634	2.80347	38.7153	11.4862	1.9923	21.596	19.8313
Sme2.5_05459.1_g00001.1	5.15671	0.257948	13.4922	3.31174	2.06555	6.73149	5.52932
Sme2.5_05449.1_g00006.1	59.8291	39.0475	62.5657	51.5182	36.2885	34.0615	35.3637
Sme2.5_05440.1_g00001.1	3.25695	1.20626	4.06172	2.69577	1.18	2.2653	1.32968
Sme2.5_05439.1_g00002.1	0.391647	0.344157	2.88952	0.483178	0.154008	0.619685	0.241975
Sme2.5_05438.1_g00003.1	6.17981	4.82156	9.89582	3.77297	6.65067	11.5299	9.5697
Sme2.5_05428.1_g00009.1	6.17451	6.82919	8.25471	5.85732	7.40035	10.877	6.29458
Sme2.5_05415.1_g00006.1	4.57728	5.74428	2.80889	7.51382	9.01777	3.62726	4.99121
Sme2.5_05402.1_g00004.1	18.737	18.9118	15.077	17.5656	17.8047	12.1497	17.2074
Sme2.5_05397.1_g00005.1	14.1224	8.58798	31.1472	7.45867	8.8514	21.4669	12.2196
Sme2.5_05387.1_g00005.1	14.4373	12.4589	19.7827	9.97592	10.9985	13.1045	10.6843
Sme2.5_05385.1_g00001.1	122.297	152.623	216.04	133.231	164.646	167.384	184.077
Sme2.5_05372.1_g00002.1	0.320639	1.00738	0.0806473	1.82679	2.20608	0.153173	0.756808
Sme2.5_05369.1_g00003.1	23.9759	18.7924	32.3081	14.981	17.4093	27.0577	26.9718
Sme2.5_05357.1_g00004.1	12.042	10.5339	18.5793	11.7603	11.1992	16.2259	10.9551
Sme2.5_05356.1_g00009.1	55.4745	57.2092	45.9637	62.1056	58.4799	54.1553	54.9409
Sme2.5_05345.1_g00004.1	12.0768	18.2881	9.12792	14.3285	13.5735	12.6377	15.1696
Sme2.5_05345.1_g00001.1	209.163	266.093	123.222	215.893	238.761	183.251	228.215
Sme2.5_05343.1_g00008.1	37.9124	41.5718	29.8829	39.6768	37.2075	24.4249	35.5478
Sme2.5_05332.1_g00005.1	2.13154	1.56233	3.77174	0.912179	1.38694	2.16648	1.28023
Sme2.5_05323.1_g00009.1	3.76312	4.66165	2.15693	4.28042	4.44153	2.14494	2.68693
Sme2.5_05323.1_g00001.1	52.256	42.1348	74.8713	30.6779	40.9658	38.735	32.4768
Sme2.5_05319.1_g00002.1	1.36105	0.423392	2.20087	1.0593	0.47499	0.742916	0.918589
Sme2.5_05319.1_g00001.1	9.34047	5.28919	15.9867	3.75233	7.77127	16.6191	7.53637
Sme2.5_05313.1_g00003.1	6.47309	6.76053	4.26626	7.00622	8.46996	5.86217	7.10088
Sme2.5_05309.1_g00002.1	31.3511	31.9135	24.3958	32.3959	33.4069	29.5167	30.322
Sme2.5_05308.1_g00004.1	24.5721	25.6937	17.9582	22.6458	25.642	21.8197	23.597
Sme2.5_05308.1_g00003.1	77.7549	61.4966	48.5842	81.3327	71.7348	70.4197	72.7721
Sme2.5_05304.1_g00003.1	1.15647	1.45887	6.98277	1.54461	1.92096	4.98143	2.36245
Sme2.5_05299.1_g00004.1	17.0699	16.8982	48.4215	21.4226	16.0889	20.244	37.8988
Sme2.5_05296.1_g00003.1	8.53841	3.43524	12.365	5.19948	2.59756	9.04937	6.43622
Sme2.5_05293.1_g00005.1	25.3388	26.4561	15.5428	30.7537	27.3797	21.1581	25.2798
Sme2.5_05293.1_g00001.1	14.8149	18.9644	8.91792	18.7724	15.7704	9.20107	12.5084
Sme2.5_05283.1_g00003.1	1.45021	1.04082	3.8983	0.68239	1.69805	3.17976	1.63179
Sme2.5_05272.1_g00005.1	17.7365	17.5764	11.8951	21.9013	19.2488	12.5756	16.8323
Sme2.5_05271.1_g00001.1	5.44578	2.99852	7.42618	3.3484	3.058	4.06645	2.92159
Sme2.5_05269.1_g00005.1	17.3153	12.297	22.2324	13.6844	13.3411	21.4694	15.7061
Sme2.5_05267.1_g00006.1	4.50696	3.297	106.658	4.00809	19.702	67.4955	13.9649
Sme2.5_05262.1_g00004.1	21.8113	18.435	23.7945	17.0571	17.7028	23.9711	22.9404
Sme2.5_05254.1_g00005.1	25.7832	20.1466	32.6248	18.8463	22.0802	30.7152	27.8649
Sme2.5_05245.1_g00003.1	73.8308	72.5747	59.6947	82.3754	78.3075	70.7036	88.1675
Sme2.5_05242.1_g00003.1	8.47367	5.83899	12.1399	7.36186	5.0926	8.52548	8.61853
Sme2.5_05238.1_g00001.1	14.0511	13.5242	28.1585	16.5324	21.7241	15.9932	15.5523
Sme2.5_05199.1_g00003.1	8.67847	8.9792	20.84	3.00056	7.4966	12.2858	4.26832
Sme2.5_05193.1_g00007.1	10.4459	10.5448	8.92321	11.2419	9.81314	8.75389	9.25948
Sme2.5_05179.1_g00005.1	9.14622	3.99231	15.1126	3.50753	4.81508	9.49475	5.8538
Sme2.5_05170.1_g00001.1	39.5568	40.4595	32.3527	42.1879	40.2026	31.308	37.4354
Sme2.5_05161.1_g00003.1	8.99388	5.68266	12.9943	6.50149	7.14191	11.5973	7.70705
Sme2.5_05139.1_g00002.1	33.3763	14.5211	38.574	16.9415	17.5921	23.553	24.3548
Sme2.5_05137.1_g00002.1	26.4717	27.5538	18.2578	22.8391	22.9779	18.6096	24.584
Sme2.5_05137.1_g00001.1	6.91042	6.20711	10.6963	4.95802	6.31287	10.3918	9.55773
Sme2.5_05136.1_g00010.1	45.0168	48.2216	41.9171	47.7845	52.2416	47.7576	55.197
Sme2.5_05133.1_g00002.1	59.7555	14.0189	84.9344	46.1265	23.0232	92.0411	62.9685
Sme2.5_05130.1_g00006.1	18.0331	20.2424	11.6832	18.3045	18.9588	15.3613	16.2138
Sme2.5_05126.1_g00003.1	15.1827	13.8812	19.6576	13.9664	12.9652	13.8204	12.6516
Sme2.5_05126.1_g00002.1	1.06853	1.16093	26.8479	1.04379	1.05212	12.719	0.999012
Sme2.5_05122.1_g00002.1	2.03032	3.35742	1.8021	4.11479	3.2648	3.05637	4.00173
Sme2.5_05119.1_g00003.1	220.121	192.791	236.691	184.639	194.146	205.275	177.117
Sme2.5_05115.1_g00005.1	1.67792	0.667126	2.54911	0.738739	0.709939	1.91428	1.25802
Sme2.5_05107.1_g00006.1	20.4494	18.6122	10.7038	22.4403	20.1708	22.3718	19.957
Sme2.5_05106.1_g00004.1	1.44335	0.75076	1.51209	0.840653	0.183383	0.371311	0.131011
Sme2.5_05087.1_g00003.1	7.06911	6.43287	12.9594	6.58903	6.32693	9.88852	10.2503
Sme2.5_05087.1_g00002.1	6.07088	3.83977	8.49282	4.72309	2.62055	3.78362	4.13129
Sme2.5_05062.1_g00006.1	2.48116	1.91465	4.60355	3.38487	1.90688	3.22153	3.92169
Sme2.5_05062.1_g00005.1	1.2627	0.243234	5.24258	0.864894	0.0994857	2.25077	1.91288
Sme2.5_05062.1_g00003.1	9.80226	8.97187	12.0171	8.56517	8.48516	10.0416	10.2806
Sme2.5_05052.1_g00008.1	11.7464	4.22582	17.1607	4.09727	3.73436	8.31583	3.99959
Sme2.5_05052.1_g00001.1	13.5501	11.6208	18.89	11.7509	11.6848	15.0289	14.1326
Sme2.5_05050.1_g00003.1	32.0375	32.6515	62.2688	20.6661	25.463	29.2279	15.0952
Sme2.5_05045.1_g00006.1	118.303	77.9377	171.19	64.2262	88.8483	93.2301	60.9992
Sme2.5_05040.1_g00001.1	21.0223	24.5466	25.6719	20.3664	15.1846	31.9428	23.1963
Sme2.5_05038.1_g00001.1	45.6313	48.1	33.5735	53.9481	48.3751	47.742	55.9314
Sme2.5_05036.1_g00004.1	16.0991	8.8107	22.7101	9.53635	11.9405	16.6958	20.2806
Sme2.5_05024.1_g00004.1	0	0.127205	2.60241	0.013189	0	0	0
Sme2.5_05022.1_g00004.1	2.84354	4.18263	8.84576	3.98317	2.33237	8.38605	4.80626
Sme2.5_05010.1_g00004.1	3.90763	3.77356	12.639	6.56587	3.18623	5.34656	6.73898
Sme2.5_05002.1_g00001.1	12.671	5.56524	17.0559	6.04401	7.61107	12.4219	9.14347
Sme2.5_04996.1_g00003.1	86.5249	61.1029	159.63	80.3728	84.3988	209.246	120.89
Sme2.5_04996.1_g00001.1	13.1283	12.8422	15.2707	7.77087	8.19086	10.2751	9.42113
Sme2.5_04994.1_g00003.1	0.609714	0.377288	2.76505	0.387698	0.211573	1.00321	0.611075
Sme2.5_04994.1_g00002.1	55.9278	22.3879	61.2501	31.6705	24.7078	60.2699	47.7594
Sme2.5_04982.1_g00003.1	11.4532	7.69881	16.588	9.25703	8.53589	14.583	11.4905
Sme2.5_04981.1_g00002.1	6.31703	5.46835	7.54167	5.93865	6.24636	6.88598	5.73531
Sme2.5_04967.1_g00002.1	42.0557	50.1103	32.0719	44.8017	46.4363	33.6314	36.0223
Sme2.5_04957.1_g00005.1	95.4978	89.591	132.019	97.3181	79.4018	106.769	88.0427
Sme2.5_04956.1_g00001.1	71.1103	72.7125	48.3891	83.4753	73.316	64.5341	65.038
Sme2.5_04938.1_g00005.1	25.0873	18.248	43.3242	16.512	19.7953	40.0753	28.1582
Sme2.5_04938.1_g00002.1	1.80913	1.31279	3.36714	1.58043	1.86464	1.69247	1.67154
Sme2.5_04927.1_g00004.1	24.2914	23.2018	29.8557	22.5285	21.6719	25.8939	21.118
Sme2.5_04921.1_g00005.1	24.8691	28.5799	39.6107	26.2056	24.9184	30.4457	32.6511
Sme2.5_04917.1_g00003.1	32.5153	29.2314	24.1466	29.1265	30.2954	22.4441	26.8347
Sme2.5_04902.1_g00002.1	40.8027	32.4967	40.9295	31.418	32.2994	43.7069	36.6248
Sme2.5_04901.1_g00004.1	0.243828	0.240503	6.22044	0.795425	0.252763	1.08721	2.9886
Sme2.5_04898.1_g00003.1	20.9726	19.8322	17.104	22.3058	24.5163	21.6401	19.79
Sme2.5_04891.1_g00002.1	39.925	63.8709	655.253	49.1815	77.0234	486.647	82.6025
Sme2.5_04880.1_g00005.1	3.08127	3.52841	3.77398	2.76827	2.61144	2.39853	3.08921
Sme2.5_04865.1_g00006.1	5.10752	5.765	3.74655	5.69432	5.63499	4.67763	4.68142
Sme2.5_04861.1_g00007.1	3.71927	4.71565	0.611162	4.00399	3.20458	1.12677	3.48319
Sme2.5_04852.1_g00009.1	12.2362	6.51042	17.4405	8.81927	9.55754	13.9759	12.3609
Sme2.5_04843.1_g00004.1	2.17746	3.32852	0.927292	2.62987	3.84114	1.11695	2.3152
Sme2.5_04836.1_g00002.1	9.05858	7.32435	10.5952	7.82483	7.62562	8.65677	9.90154
Sme2.5_04829.1_g00004.1	26.1348	34.5661	7.56607	36.9444	35.7897	13.9459	23.7266
Sme2.5_04829.1_g00003.1	2.4024	3.63299	5.87048	2.14609	2.70294	4.22599	3.71177
Sme2.5_04809.1_g00002.1	0.965508	2.18996	0.501346	1.68871	1.8067	0.838514	1.16288
Sme2.5_04807.1_g00001.1	9.63728	5.82965	10.8438	5.9472	5.41275	7.70411	5.04187
Sme2.5_04803.1_g00005.1	7.13143	9.96463	5.65432	11.4897	8.75677	5.25078	5.68955
Sme2.5_04802.1_g00002.1	37.1114	33.3296	39.9123	32.4246	30.8657	39.6658	34.3132
Sme2.5_04802.1_g00001.1	1.26726	0.0133603	1.20501	0.743073	0.0787485	1.87605	1.01796
Sme2.5_04789.1_g00002.1	22.5597	13.1694	60.4681	14.1356	18.1949	45.5511	23.1674
Sme2.5_04775.1_g00008.1	26.2499	17.5069	30.7448	12.5714	22.0049	35.3621	32.4628
Sme2.5_04775.1_g00003.1	10.8453	11.9117	9.04986	13.7439	10.4826	9.50138	9.7737
Sme2.5_04770.1_g00001.1	8.53775	12.4064	8.33091	10.3903	10.397	6.19465	8.74607
Sme2.5_04760.1_g00004.1	11.3685	9.25799	14.0353	7.52047	10.4761	12.8063	9.1644
Sme2.5_04749.1_g00006.1	7.71424	7.32658	6.04057	8.7204	8.35414	7.58159	9.57
Sme2.5_04747.1_g00001.1	3.12522	2.53021	5.3165	3.36998	1.63771	2.34553	2.36586
Sme2.5_04742.1_g00004.1	35.9504	25.4365	45.4581	35.5296	30.5524	32.7601	28.776
Sme2.5_04740.1_g00001.1	0.0855004	0.0635363	4.89879	0.0701357	0.921877	2.884	0.159625
Sme2.5_04736.1_g00007.1	0.0171561	0.0508008	4.3443	0.0170226	0.0268832	2.88171	0
Sme2.5_04733.1_g00003.1	0.467346	0.149749	4.08049	0.18088	0.423575	2.86979	0.482193
Sme2.5_04732.1_g00006.1	74.361	41.4529	126.6	58.9399	35.209	86.3301	68.2849
Sme2.5_04732.1_g00004.1	587.873	372.443	717.933	266.134	303.956	403.454	300.5
Sme2.5_04718.1_g00004.1	5.88254	7.94332	10.6606	5.12565	7.10608	6.4835	5.03568
Sme2.5_04709.1_g00006.1	60.532	89.8706	230.477	83.5551	56.4122	180.596	91.5144
Sme2.5_04709.1_g00005.1	6.88986	15.6383	42.1658	14.7489	6.51648	23.9601	23.4358
Sme2.5_04709.1_g00001.1	4.00066	1.34578	17.408	4.63566	1.66406	7.96067	8.5854
Sme2.5_04706.1_g00006.1	18.6992	21.1648	15.5774	22.8098	18.2841	10.7482	18.1743
Sme2.5_04706.1_g00004.1	12.7244	15.5197	11.1911	13.4366	16.2644	9.34527	14.6172
Sme2.5_04699.1_g00003.1	20.8833	11.2963	22.7356	12.0919	14.218	17.622	25.0833
Sme2.5_04682.1_g00002.1	2.40525	1.44547	3.56132	1.36849	1.25066	1.62897	1.39428
Sme2.5_04663.1_g00002.1	23.0814	22.23	26.9431	22.3045	21.0267	19.6009	21.9539
Sme2.5_04657.1_g00005.1	21.9037	15.9498	30.9376	11.7223	18.2513	18.2834	14.7106
Sme2.5_04649.1_g00003.1	16.8877	35.1747	110.768	19.1158	25.2344	54.6886	8.96159
Sme2.5_04648.1_g00003.1	690.804	536.857	861.138	657.843	413.226	702.767	720.58
Sme2.5_04646.1_g00003.1	106.927	142.694	95.4643	135.009	133.965	114.687	113.011
Sme2.5_04644.1_g00002.1	0.0107765	0.145264	4.04717	0	2.03657	3.20767	0.255697
Sme2.5_04641.1_g00001.1	72.9096	71.9555	93.7181	82.8051	77.3789	65.9454	72.0291
Sme2.5_04627.1_g00002.1	7.64451	10.6228	5.1975	8.4291	8.92631	7.89139	7.5824
Sme2.5_04615.1_g00004.1	1.30156	0.660275	2.50256	1.24543	0.749669	2.06431	1.93924
Sme2.5_04599.1_g00004.1	31.872	20.2645	38.5147	28.37	27.9084	33.9298	38.33
Sme2.5_04577.1_g00003.1	65.7063	58.3159	78.5713	53.1138	57.5431	61.6517	63.5175
Sme2.5_04576.1_g00006.1	52.7214	37.7895	65.7181	38.9678	35.1074	43.8676	43.4985
Sme2.5_04572.1_g00006.1	3.07508	1.59482	6.01369	1.26319	1.55184	4.81819	3.22764
Sme2.5_04567.1_g00007.1	11.4912	7.96825	14.3235	6.1427	9.67816	12.1809	11.7547
Sme2.5_04561.1_g00004.1	29.9024	34.0867	24.733	32.2937	29.8411	25.903	26.4574
Sme2.5_04561.1_g00003.1	15.2282	6.03349	24.105	11.1864	7.02374	15.2562	12.6271
Sme2.5_04555.1_g00003.1	2.122	0.534549	2.16905	0.87909	1.07676	0.941	0.757243
Sme2.5_04550.1_g00005.1	11.019	7.99475	19.3717	14.3241	9.1751	11.1796	12.7759
Sme2.5_04550.1_g00004.1	11.1266	9.86917	16.5197	10.6593	9.68635	9.59482	11.4985
Sme2.5_04544.1_g00004.1	65.3116	62.6147	99.9207	49.4771	56.081	61.353	55.0345
Sme2.5_04544.1_g00001.1	49.7322	28.1489	90.4054	20.8972	34.0977	87.4929	44.5743
Sme2.5_04541.1_g00006.1	5.93942	4.05116	5.86761	4.35963	4.17635	4.74435	4.18087
Sme2.5_04537.1_g00003.1	17.1434	13.774	21.8584	14.0785	11.2257	16.9353	16.1166
Sme2.5_04532.1_g00003.1	5.72403	2.81218	9.90199	1.97138	5.09423	8.62958	3.48738
Sme2.5_04526.1_g00001.1	16.6087	13.687	22.2506	13.131	17.968	16.4661	14.6441
Sme2.5_04520.1_g00006.1	15.1426	14.036	31.2072	11.5543	15.9116	23.6522	14.3217
Sme2.5_04520.1_g00005.1	4.24015	3.64618	7.72172	1.74677	3.00368	3.67875	1.91607
Sme2.5_04515.1_g00003.1	39.2505	21.7447	47.6097	35.7338	21.9704	53.3385	45.0986
Sme2.5_04509.1_g00003.1	4.95029	5.93173	3.00359	6.42981	6.6654	5.11368	5.21423
Sme2.5_04505.1_g00005.1	6.04544	7.60131	14.1864	2.78785	5.77809	8.01676	3.15507
Sme2.5_04493.1_g00004.1	25.1474	21.662	29.4597	24.4665	18.8225	24.6751	20.8601
Sme2.5_04463.1_g00008.1	2.48787	0.600549	4.04894	0.525905	0	0	0
Sme2.5_04463.1_g00006.1	107.955	67.3754	125.685	65.476	83.4681	95.9354	97.1138
Sme2.5_04454.1_g00010.1	0.620324	1.2197	88.7352	2.06973	65.8779	151.874	34.1819
Sme2.5_04454.1_g00002.1	1.44406	2.08253	5.77338	2.39415	0.932374	1.59413	0.954613
Sme2.5_04447.1_g00002.1	22.46	22.5532	16.4161	24.4593	23.4104	14.0956	21.3627
Sme2.5_04447.1_g00001.1	48.396	41.9496	31.2534	37.9211	47.1162	42.18	50.9715
Sme2.5_04444.1_g00005.1	4.79193	3.7242	7.8752	4.76053	3.12079	4.39106	3.08372
Sme2.5_04437.1_g00003.1	21.7994	28.875	34.8608	20.0652	23.1417	25.9584	24.5131
Sme2.5_04435.1_g00005.1	2.25661	1.40515	3.79707	1.29817	1.27771	1.43718	1.62012
Sme2.5_04425.1_g00001.1	16.9182	15.5189	23.7405	15.1535	17.9156	19.7818	20.931
Sme2.5_04411.1_g00009.1	9.6811	9.79239	14.8442	13.0198	11.2278	15.1538	12.1613
Sme2.5_04411.1_g00007.1	1.71802	1.36123	3.24587	1.4346	1.23754	1.88308	2.26745
Sme2.5_04410.1_g00005.1	11.4966	8.28794	14.3138	9.58336	5.74223	12.0525	10.0549
Sme2.5_04410.1_g00002.1	11.5885	5.49203	19.7689	7.4608	8.669	9.774	11.339
Sme2.5_04405.1_g00004.1	35.6019	28.3372	48.9769	38.0661	25.334	36.5994	38.6696
Sme2.5_04405.1_g00003.1	48.1223	48.593	37.4242	44.203	52.3127	44.2709	46.4538
Sme2.5_04401.1_g00003.1	29.2227	42.9924	15.1573	36.8908	33.0488	27.1417	36.0124
Sme2.5_04401.1_g00002.1	3.50393	3.8389	5.25811	4.20424	2.34391	6.90994	4.39474
Sme2.5_04400.1_g00007.1	27.5586	18.5063	35.6503	19.2054	18.0278	26.9618	27.0462
Sme2.5_04397.1_g00006.1	35.1578	22.8912	39.179	38.4404	26.7309	44.5995	43.8309
Sme2.5_04397.1_g00002.1	1.99157	0.903586	2.43057	1.42497	0.90484	1.94415	1.13829
Sme2.5_04396.1_g00005.1	33.2441	30.4375	49.5903	28.4271	24.0919	35.5165	31.0695
Sme2.5_04394.1_g00006.1	16.3582	17.8238	25.4599	11.776	16.6406	20.8679	18.5929
Sme2.5_04388.1_g00002.1	18.1352	13.7862	25.8565	13.8113	14.7376	18.3539	15.0412
Sme2.5_04380.1_g00001.1	32.6968	29.2291	24.8658	35.1274	33.171	29.6303	37.3351
Sme2.5_04376.1_g00006.1	75.197	76.3419	55.1164	96.279	96.5554	61.0679	66.2986
Sme2.5_04375.1_g00012.1	11.5297	10.207	15.3272	13.0557	9.51774	9.87684	11.1669
Sme2.5_04359.1_g00001.1	2.11654	1.91925	4.35863	1.12778	1.47748	2.10418	1.63321
Sme2.5_04348.1_g00002.1	29.6484	33.5229	38.3131	24.8047	28.1636	25.7403	28.1334
Sme2.5_04340.1_g00005.1	60.0162	43.2072	69.6216	49.4138	38.4735	57.3373	46.7803
Sme2.5_04335.1_g00006.1	1.83496	0.967734	2.95683	1.57107	0.714243	2.30646	1.97046
Sme2.5_04335.1_g00003.1	8.5524	8.23416	25.364	9.28482	9.32887	14.2406	15.9838
Sme2.5_04312.1_g00009.1	3.13041	3.33677	6.50887	4.48208	2.68383	3.86585	5.10797
Sme2.5_04312.1_g00007.1	1.13726	0.428815	3.13526	0.944204	0.453044	1.70658	1.18942
Sme2.5_04308.1_g00002.1	2.44325	1.77825	6.78839	2.21863	1.57491	4.40048	2.97327
Sme2.5_04302.1_g00002.1	1.60533	0.399537	2.14919	0.471863	0.43252	0.666782	0.321475
Sme2.5_04299.1_g00006.1	12.003	0.19673	30.2836	6.66671	0.18353	11.9085	5.02444
Sme2.5_04287.1_g00003.1	7.69943	8.14026	5.83617	9.04824	8.3501	5.79493	7.49165
Sme2.5_04286.1_g00003.1	1.95373	0.252778	2.342	0.748871	0.199539	0.502715	0.302377
Sme2.5_04285.1_g00006.1	25.4788	16.5196	37.7091	15.3249	17.9568	27.3842	15.2259
Sme2.5_04281.1_g00003.1	1.64336	1.21719	3.70488	1.18656	0.301545	1.99017	0.99853
Sme2.5_04279.1_g00003.1	34.4221	44.2919	25.913	46.2474	40.5882	33.5769	39.8679
Sme2.5_04268.1_g00002.1	14.6994	15.9124	19.6059	14.2336	13.6793	15.785	15.7307
Sme2.5_04268.1_g00001.1	9.00649	10.399	8.94332	9.76383	10.372	7.65612	9.88498
Sme2.5_04267.1_g00001.1	14.1063	18.527	11.1197	16.2407	15.6956	11.9715	14.017
Sme2.5_04263.1_g00005.1	2.34441	4.32755	1.80672	5.44447	5.11134	4.14837	4.58265
Sme2.5_04262.1_g00006.1	5.18386	5.77429	4.45048	6.79663	5.08799	3.38857	4.8941
Sme2.5_04262.1_g00003.1	38.7512	33.1619	40.5332	31.7319	32.1523	32.0491	34.658
Sme2.5_04224.1_g00005.1	0.296584	0.142815	2.11509	0.458266	0.0108119	0.134786	0.0252916
Sme2.5_04221.1_g00010.1	18.2822	10.2893	22.3393	12.3839	13.0463	18.6401	13.9496
Sme2.5_04219.1_g00001.1	1.58346	1.21395	2.94883	1.22791	0.942895	2.05353	1.47406
Sme2.5_04212.1_g00002.1	4.58484	3.29383	7.88768	3.12635	3.16895	6.75384	5.2924
Sme2.5_04207.1_g00005.1	41.0813	26.9025	59.0673	23.9329	31.9635	41.4987	32.0152
Sme2.5_04207.1_g00002.1	74.4403	81.6947	66.5403	79.6302	70.0008	65.6395	74.6124
Sme2.5_04206.1_g00002.1	8.31739	11.5705	17.1969	10.8017	13.1857	11.5516	12.0765
Sme2.5_04200.1_g00003.1	72.2177	39.5461	88.0711	31.2523	53.1805	63.6358	69.4123
Sme2.5_04197.1_g00005.1	1.19823	1.54124	3.34194	1.92469	1.15932	1.6277	2.2672
Sme2.5_04177.1_g00006.1	2.15211	3.91173	1.12467	3.24181	2.80216	1.33619	1.78108
Sme2.5_04177.1_g00004.1	4.81457	6.99372	4.608	6.1842	4.93877	3.99352	4.40973
Sme2.5_04177.1_g00002.1	1.49847	2.06605	0.790537	2.39025	2.72685	1.60939	2.01289
Sme2.5_04172.1_g00002.1	5.0197	3.62734	8.32156	2.72518	3.65596	5.96204	4.09808
Sme2.5_04149.1_g00004.1	0.0232588	0.107804	1.6813	0.203999	0.102282	1.3859	0.434224
Sme2.5_04139.1_g00002.1	25.1039	19.1687	14.5048	26.9208	25.3087	14.1027	20.2067
Sme2.5_04138.1_g00003.1	4.79911	1.96281	13.2361	2.86533	2.81104	5.88655	5.37987
Sme2.5_04126.1_g00004.1	5.30013	7.21941	11.5511	3.05588	5.2559	4.90354	2.12087
Sme2.5_04124.1_g00002.1	8.92928	4.77095	11.5425	5.43689	8.58626	11.0402	7.46656
Sme2.5_04116.1_g00005.1	71.1755	56.4809	76.2497	63.3666	49.8667	63.6213	51.6341
Sme2.5_04109.1_g00001.1	6.5644	7.08439	14.7998	7.97762	9.50196	10.1166	9.01968
Sme2.5_04102.1_g00013.1	70.8615	84.6955	47.4687	68.572	88.0517	45.9882	53.1791
Sme2.5_04099.1_g00003.1	5.82739	7.18118	12.7223	2.87627	5.75954	6.65207	5.31293
Sme2.5_04094.1_g00002.1	0.0478648	0.1092	4.75342	0.0474334	0	0.917867	0.0110651
Sme2.5_04090.1_g00004.1	33.2575	35.6555	19.3733	35.6943	37.6845	27.8232	37.8312
Sme2.5_04089.1_g00002.1	30.591	26.4927	36.7906	23.6307	33.6354	41.302	33.9478
Sme2.5_04084.1_g00002.1	16.7485	12.4671	26.8073	10.2107	11.7717	16.2266	8.28833
Sme2.5_04081.1_g00002.1	41.5238	34.1676	29.7958	36.3883	50.6966	37.3409	41.6619
Sme2.5_04079.1_g00004.1	18.0985	15.3165	21.9825	14.3533	16.9396	18.3396	17.6123
Sme2.5_04078.1_g00005.1	34.8622	30.5392	60.4685	22.3491	21.0424	33.6929	21.6413
Sme2.5_04077.1_g00001.1	16.7889	8.51745	18.3676	8.26889	8.32217	11.6224	10.5703
Sme2.5_04074.1_g00001.1	5.8935	1.80154	5.75988	3.209	2.78686	4.71981	6.12529
Sme2.5_04068.1_g00001.1	2.02509	3.59903	2.39639	3.6005	4.42831	1.72736	3.23792
Sme2.5_04067.1_g00002.1	9.20293	11.7987	17.627	11.1031	13.0043	13.6423	8.04194
Sme2.5_04063.1_g00001.1	7.85362	7.49732	10.556	5.55669	6.01931	8.60357	9.0804
Sme2.5_04056.1_g00001.1	6.73518	6.38216	10.4257	5.84147	5.81336	8.04927	5.27786
Sme2.5_04044.1_g00002.1	2.52451	2.01515	7.04532	2.03753	2.72186	6.31973	3.99074
Sme2.5_04025.1_g00005.1	5.78645	5.86186	9.78003	4.29771	4.89716	3.41551	3.13018
Sme2.5_04019.1_g00002.1	16.2777	14.7765	21.258	10.7664	13.6199	14.2564	11.7424
Sme2.5_04015.1_g00003.1	13.738	19.9332	8.36174	14.9844	21.9623	10.4484	12.901
Sme2.5_04002.1_g00008.1	5.7227	8.04881	3.77953	7.51134	10.3387	6.65873	9.90656
Sme2.5_04000.1_g00005.1	8.01063	10.8152	6.44782	9.23625	10.7888	6.51578	8.74784
Sme2.5_04000.1_g00004.1	1.23914	2.55094	0.34438	2.51721	2.54135	0.420284	1.56965
Sme2.5_04000.1_g00002.1	8.59054	11.5759	3.63944	13.3258	11.875	4.73214	11.2523
Sme2.5_03999.1_g00004.1	1.4055	2.25855	0.568555	1.54952	1.55349	0.624109	0.649325
Sme2.5_03996.1_g00001.1	16.6711	12.3854	69.7118	14.6941	11.7109	27.4199	14.7988
Sme2.5_03983.1_g00004.1	12.3084	7.84585	14.6612	7.94494	8.5921	10.1577	7.93784
Sme2.5_03981.1_g00003.1	11.4159	31.1291	8.89509	21.5422	26.7887	32.9505	35.7684
Sme2.5_03973.1_g00005.1	17.488	17.7448	13.5745	19.1051	17.2622	17.0554	14.9247
Sme2.5_03969.1_g00005.1	17.11	17.0041	9.12933	12.4714	19.3775	14.659	20.0787
Sme2.5_03963.1_g00002.1	4.62278	2.38164	8.87766	1.3617	7.29831	5.55785	5.03348
Sme2.5_03955.1_g00004.1	4.86599	3.16293	9.90593	2.75542	5.13388	9.10058	3.77195
Sme2.5_03948.1_g00003.1	25.8933	35.3987	19.5963	40.1678	32.2351	19.9924	28.1504
Sme2.5_03938.1_g00005.1	10.7741	10.1482	6.57844	10.8758	9.5037	8.68583	9.02748
Sme2.5_03936.1_g00013.1	9.84966	9.48016	18.2732	13.0151	8.83804	13.4534	11.5902
Sme2.5_03933.1_g00003.1	15.2415	24.0021	8.82426	19.0836	20.9307	12.4083	18.2155
Sme2.5_03923.1_g00004.1	17.4762	18.0739	39.4087	11.2862	19.1714	22.0063	13.8042
Sme2.5_03917.1_g00006.1	11.12	15.4844	5.61691	13.7105	13.2178	5.87965	8.05708
Sme2.5_03911.1_g00003.1	76.2142	49.9799	86.671	59.9758	71.7268	83.2169	63.8128
Sme2.5_03911.1_g00002.1	3.95824	4.22556	11.8211	3.91642	5.38142	6.91699	6.89398
Sme2.5_03906.1_g00005.1	35.0587	20.9898	39.5682	21.3748	19.5113	28.436	23.5548
Sme2.5_03906.1_g00004.1	1.85221	2.28943	0.634789	2.38932	1.92901	1.07021	0.868299
Sme2.5_03906.1_g00003.1	18.3044	22.1416	11.96	25.2662	21.5597	18.1914	18.7118
Sme2.5_03906.1_g00001.1	9.69186	5.34229	11.1779	7.2716	3.20424	5.14778	5.47346
Sme2.5_03898.1_g00006.1	45.31	26.5902	42.609	30.3758	29.205	41.7534	41.0464
Sme2.5_03898.1_g00005.1	31.4235	31.9539	59.897	33.9642	30.7477	45.0611	47.8892
Sme2.5_03896.1_g00002.1	10.9293	13.8449	22.2475	11.3402	15.1292	23.1458	16.6716
Sme2.5_03893.1_g00005.1	1.58311	2.50453	0.210306	2.47349	3.11506	0.660993	1.45313
Sme2.5_03884.1_g00002.1	41.5439	16.1496	71.7006	31.9145	14.4386	44.8335	43.496
Sme2.5_03882.1_g00002.1	2.34832	3.24499	1.1234	2.87596	2.39658	1.24479	1.9455
Sme2.5_03877.1_g00001.1	0.805567	0.696917	2.49509	0.297735	1.00228	1.14263	0.68725
Sme2.5_03876.1_g00006.1	4.05651	1.47635	5.32753	1.29174	0.886045	2.60858	1.65392
Sme2.5_03875.1_g00006.1	8.95991	6.91475	13.267	7.5895	7.23661	7.47933	7.12249
Sme2.5_03854.1_g00003.1	36.4232	52.1998	35.1836	58.1992	42.6459	27.1751	37.3771
Sme2.5_03838.1_g00001.1	26.929	44.3879	14.742	32.9004	31.1025	19.6352	23.7392
Sme2.5_03836.1_g00001.1	13.7102	9.17351	19.2786	10.5674	6.30395	6.57525	4.83953
Sme2.5_03829.1_g00010.1	15.3746	13.4262	21.0053	8.81185	14.8442	14.6173	11.6574
Sme2.5_03824.1_g00006.1	4.42322	4.19199	8.80663	2.63586	4.60408	8.52765	4.16291
Sme2.5_03821.1_g00005.1	16.0801	13.7489	20.1187	10.2449	12.8526	14.0177	11.7694
Sme2.5_03817.1_g00007.1	15.1041	13.0842	20.6843	12.0319	11.8043	12.9018	11.8863
Sme2.5_03804.1_g00002.1	306.039	121.927	414.077	195.536	127.586	319.228	188.467
Sme2.5_03796.1_g00004.1	4.07373	1.89954	6.93246	5.16495	4.53013	6.0195	3.11385
Sme2.5_03795.1_g00002.1	3.07384	0.94055	6.20643	2.61848	0.579619	3.28229	2.42682
Sme2.5_03789.1_g00003.1	28.1082	38.3184	14.3617	40.6561	39.0217	14.4421	27.2581
Sme2.5_03783.1_g00003.1	84.4279	79.0967	93.4701	77.9978	73.7541	90.7361	87.8028
Sme2.5_03781.1_g00002.1	248.269	256.057	182.007	261.595	260.144	233.289	233.53
Sme2.5_03776.1_g00004.1	5.44536	6.15201	10.8401	3.2186	5.49321	4.80037	3.45291
Sme2.5_03773.1_g00008.1	4.79087	2.77167	10.1357	3.22265	2.96768	7.15475	5.92706
Sme2.5_03762.1_g00003.1	20.0927	33.4606	11.5054	24.1795	31.4166	15.6821	25.4411
Sme2.5_03748.1_g00002.1	14.4356	11.9373	14.7427	11.7775	12.5993	13.4391	14.7062
Sme2.5_03744.1_g00001.1	3.34043	6.80849	3.7057	5.97894	5.00806	2.31101	2.35866
Sme2.5_03742.1_g00007.1	52.9996	52.6211	42.51	58.7055	53.156	48.8391	47.7499
Sme2.5_03733.1_g00007.1	1.73262	1.60174	6.08865	1.61828	2.38099	5.12576	1.70198
Sme2.5_03732.1_g00006.1	2.05314	3.70257	1.38803	2.20648	3.47109	2.07272	3.85413
Sme2.5_03729.1_g00001.1	10.3166	8.65538	16.274	5.86864	9.68568	8.9846	7.4861
Sme2.5_03727.1_g00006.1	12.5763	16.2576	23.6696	10.5279	13.6539	11.8175	8.68104
Sme2.5_03723.1_g00004.1	40.1079	29.1968	44.5002	32.3104	31.004	43.7659	39.0746
Sme2.5_03722.1_g00011.1	2.25163	3.93124	2.18016	3.73575	3.82686	2.22122	2.59228
Sme2.5_03722.1_g00009.1	127.023	84.9428	132.295	106.453	88.2378	142.243	113.505
Sme2.5_03716.1_g00005.1	36.2502	39.1073	25.3811	47.6946	38.9048	35.021	39.5388
Sme2.5_03715.1_g00005.1	29.7127	12.2643	37.2533	18.0399	10.4961	14.7152	10.2519
Sme2.5_03712.1_g00005.1	11.7976	6.96351	16.4094	10.9909	4.98998	12.9331	7.32121
Sme2.5_03692.1_g00003.1	9.05943	7.10993	11.0801	8.02746	6.88364	8.86206	8.7706
Sme2.5_03692.1_g00002.1	2.40491	3.40766	1.89491	3.96172	3.5815	2.19528	2.27007
Sme2.5_03682.1_g00005.1	10.6102	4.36732	16.4851	5.59318	6.99085	10.8299	10.7527
Sme2.5_03681.1_g00006.1	194.753	225.17	198.33	229.099	275.649	248.396	251.574
Sme2.5_03679.1_g00001.1	33.223	35.9634	20.6023	27.5333	34.152	30.5915	30.1624
Sme2.5_03677.1_g00006.1	310.081	173.963	501.371	154.243	132.944	467.413	215.202
Sme2.5_03672.1_g00002.1	1.37641	1.50815	2.73883	0.698343	1.20122	2.42551	1.64697
Sme2.5_03649.1_g00005.1	2.21585	2.73593	4.90948	1.31828	2.48708	3.48473	1.854
Sme2.5_03649.1_g00003.1	23.4656	15.4607	36.2347	19.1016	14.4651	17.4066	17.2744
Sme2.5_03649.1_g00001.1	3.77584	4.42275	7.48933	4.51574	5.05858	3.91418	4.22041
Sme2.5_03645.1_g00006.1	19.1084	18.1036	11.0641	18.5521	15.6344	13.0476	18.8746
Sme2.5_03636.1_g00003.1	8.87274	10.912	8.80752	10.7369	10.9248	8.25891	9.64637
Sme2.5_03632.1_g00002.1	10.2888	7.91697	14.205	10.1941	9.48789	13.7804	11.1749
Sme2.5_03627.1_g00003.1	6.30234	6.21935	7.92311	7.33065	5.368	5.64314	6.11824
Sme2.5_03618.1_g00008.1	7.98836	8.38413	19.0754	5.29126	6.29811	8.12227	5.33482
Sme2.5_03609.1_g00001.1	17.3777	8.83445	25.5939	12.9001	4.33799	14.0092	6.80879
Sme2.5_03608.1_g00005.1	3.7243	0	4.10617	1.42249	0	1.60894	0.957586
Sme2.5_03596.1_g00002.1	35.208	21.1115	52.9852	35.3026	15.1118	49.4958	31.8523
Sme2.5_03590.1_g00007.1	16.0298	14.3954	29.6675	11.5885	12.9031	13.7667	14.1168
Sme2.5_03582.1_g00004.1	49.0462	36.1524	57.4519	33.7618	44.1232	52.8162	37.919
Sme2.5_03579.1_g00003.1	0.325834	1.89398	52.6386	0.186433	22.1071	55.8609	5.01756
Sme2.5_03568.1_g00008.1	3.33794	2.00424	3.49773	2.51001	1.82485	1.87152	2.39106
Sme2.5_03556.1_g00006.1	9.75763	8.16074	12.0371	7.54819	6.72637	10.0913	9.91668
Sme2.5_03556.1_g00002.1	62.5557	87.7768	70.7572	75.1991	89.0924	57.1488	71.6366
Sme2.5_03551.1_g00006.1	80.6931	143.719	44.1039	110.413	109.432	62.3782	103.858
Sme2.5_03551.1_g00005.1	10.1603	11.4738	64.3638	8.15345	25.0291	66.2358	20.6984
Sme2.5_03549.1_g00006.1	11.8385	1.33139	17.7253	6.73731	1.48947	4.62985	6.26269
Sme2.5_03549.1_g00005.1	6.90955	0.148181	7.61886	1.58519	0.156291	1.39951	1.30509
Sme2.5_03537.1_g00008.1	20.4178	10.9132	19.2508	11.4828	15.9276	20.9699	21.8842
Sme2.5_03533.1_g00003.1	15.3877	18.9833	10.0553	20.445	19.3129	17.0044	18.8425
Sme2.5_03531.1_g00002.1	14.5324	17.5762	23.754	8.11963	13.4801	41.0265	16.3246
Sme2.5_03528.1_g00004.1	18.5628	18.1689	23.9853	15.7599	17.6363	23.818	20.4887
Sme2.5_03524.1_g00001.1	8.39953	8.67614	11.5124	7.96011	9.83991	9.21818	8.17091
Sme2.5_03515.1_g00001.1	68.7825	74.1736	43.3832	81.0983	79.285	59.4146	82.2553
Sme2.5_03478.1_g00003.1	47.0144	45.0746	63.0698	53.1664	42.5144	45.3328	49.5615
Sme2.5_03478.1_g00002.1	443.172	277.705	986.099	366.036	296.055	921.61	599.352
Sme2.5_03478.1_g00001.1	12.4617	17.2683	8.08109	17.2796	16.2932	11.4951	14.3492
Sme2.5_03476.1_g00005.1	1.62951	1.50866	2.78832	2.69805	1.2589	3.78604	3.11335
Sme2.5_03471.1_g00001.1	17.9337	6.52671	20.2054	11.2358	5.59699	9.41574	7.68713
Sme2.5_03470.1_g00004.1	3.95382	7.73473	2.4115	7.56748	12.2305	6.45034	14.0158
Sme2.5_03467.1_g00006.1	3.67583	5.70435	16.0653	4.87354	6.00948	6.40979	1.96525
Sme2.5_03464.1_g00004.1	8.46277	4.8781	9.43183	6.85462	6.98564	6.56185	7.08805
Sme2.5_03463.1_g00008.1	8.66679	9.72439	7.3225	9.88515	8.55849	5.33561	7.12284
Sme2.5_03457.1_g00006.1	20.6206	18.0286	27.7027	16.0391	16.2897	19.5317	18.0729
Sme2.5_03457.1_g00001.1	45.0768	48.7053	21.7021	52.8942	37.8971	20.3403	30.4432
Sme2.5_03455.1_g00002.1	14.1229	17.9817	10.8561	18.469	16.2773	11.9774	12.2097
Sme2.5_03450.1_g00003.1	6.28264	2.88993	56.1247	15.1914	9.22407	33.7277	14.9735
Sme2.5_03440.1_g00008.1	9.57209	12.0457	8.47199	11.4975	12.4627	10.524	11.3212
Sme2.5_03440.1_g00006.1	1.46968	2.35484	0.549791	1.56874	1.10199	0.25461	0.406819
Sme2.5_03438.1_g00004.1	34.2582	36.8368	17.2641	29.1143	28.916	15.727	15.7742
Sme2.5_03438.1_g00002.1	7.80112	6.21982	19.4173	5.92501	6.84511	14.4564	11.705
Sme2.5_03434.1_g00002.1	4.92211	5.32237	2.8282	5.36845	5.03025	3.35298	3.85447
Sme2.5_03425.1_g00001.1	12.6607	11.7149	16.8092	9.99622	11.2563	13.2159	10.7017
Sme2.5_03424.1_g00006.1	23.8945	28.3326	15.8859	30.1155	29.1118	20.9139	24.0411
Sme2.5_03420.1_g00004.1	1.11045	2.5401	0.214651	3.04652	2.2301	0.585302	1.87658
Sme2.5_03417.1_g00008.1	11.7986	13.8825	21.3525	10.7209	12.1499	12.6939	9.74606
Sme2.5_03410.1_g00006.1	6.88578	7.99809	2.89075	4.58421	7.33609	5.50085	6.12868
Sme2.5_03408.1_g00006.1	18.3731	10.3318	24.387	8.76346	12.7691	19.9834	13.7873
Sme2.5_03403.1_g00004.1	3.88279	3.70547	6.29366	3.7749	2.73104	2.98729	2.70842
Sme2.5_03403.1_g00001.1	24.0825	14.2404	47.0072	11.7914	15.7913	43.4279	15.3732
Sme2.5_03402.1_g00003.1	0.911508	1.72058	0.637888	1.92891	1.42586	0.841907	0.859509
Sme2.5_03393.1_g00002.1	7.58782	3.59743	13.3026	5.27203	5.53979	9.81683	7.26006
Sme2.5_03391.1_g00001.1	111.772	108.071	89.8297	113.701	112.316	91.6278	115.211
Sme2.5_03387.1_g00004.1	3.79898	3.13744	6.49985	2.95769	2.3785	3.23396	2.28028
Sme2.5_03384.1_g00001.1	0.572472	0.701297	3.93574	0.501286	2.35926	3.20595	2.62512
Sme2.5_03383.1_g00002.1	8.122	7.63994	8.94403	7.25895	6.2522	9.7207	8.36925
Sme2.5_03381.1_g00008.1	9.2506	7.94316	13.5792	9.56576	6.84022	6.66021	7.38682
Sme2.5_03378.1_g00001.1	15.6609	13.8529	20.7426	11.4741	13.2113	15.1258	12.7725
Sme2.5_03361.1_g00004.1	8.2863	10.9276	5.19608	9.20142	8.70371	8.67682	8.48798
Sme2.5_03359.1_g00003.1	2.48436	0.543854	3.61584	1.97804	0.473153	4.00622	2.6605
Sme2.5_03352.1_g00006.1	35.0377	42.8555	30.1756	36.042	38.7605	36.1899	37.8872
Sme2.5_03352.1_g00005.1	16.2939	18.9066	11.9201	18.5318	19.4143	15.7528	16.5061
Sme2.5_03319.1_g00004.1	23.0955	16.298	27.9994	19.3446	18.4498	22.853	20.4774
Sme2.5_03307.1_g00006.1	0.3857	0.0549204	11.2788	0.722026	0.0744467	5.54183	0.387589
Sme2.5_03307.1_g00002.1	0.636519	3.95995	110.741	0.484134	48.1161	69.5184	9.91214
Sme2.5_03304.1_g00002.1	9.6894	12.152	5.41585	10.4527	12.3964	8.68337	9.17864
Sme2.5_03303.1_g00010.1	96.2987	104.626	77.4828	99.5028	90.534	73.9701	81.0356
Sme2.5_03296.1_g00003.1	1.60982	1.02398	9.63914	1.38685	2.62126	12.1436	2.61517
Sme2.5_03293.1_g00002.1	1.85828	0.52366	3.81537	0.757591	0.365471	2.65249	1.64025
Sme2.5_03291.1_g00003.1	116.354	49.7059	132.819	41.969	65.6928	84.1539	59.0685
Sme2.5_03284.1_g00002.1	8.90213	10.4151	17.1818	6.52453	8.0367	8.2599	7.22743
Sme2.5_03280.1_g00001.1	5.68212	7.27519	3.91976	6.16741	6.7508	4.4093	6.29571
Sme2.5_03277.1_g00005.1	15.3505	13.0423	19.7969	18.0381	11.2368	25.578	19.8479
Sme2.5_03274.1_g00001.1	4.54525	1.9994	10.3041	4.2877	1.90751	2.01189	2.14648
Sme2.5_03271.1_g00002.1	25.2528	18.5129	25.7221	20.0817	22.1898	27.1351	26.4304
Sme2.5_03269.1_g00001.1	8.11649	11.1682	5.60764	8.97973	10.8359	7.22784	8.82432
Sme2.5_03267.1_g00002.1	7.14227	7.76193	6.26436	7.93562	7.3524	8.12757	6.99513
Sme2.5_03266.1_g00009.1	10.0735	5.52991	41.0896	12.7171	8.41596	11.9736	18.1581
Sme2.5_03258.1_g00004.1	2.98273	5.09632	1.71277	3.86333	2.68409	1.52697	1.42512
Sme2.5_03252.1_g00004.1	18.6799	17.5014	30.717	12.7923	17.0673	18.4684	14.6687
Sme2.5_03248.1_g00008.1	4.33426	1.54148	4.76459	2.3821	0.746155	1.18076	1.37139
Sme2.5_03245.1_g00006.1	5.97629	8.46118	5.04187	8.38227	7.34561	5.01403	7.65496
Sme2.5_03241.1_g00002.1	1.25028	0.229096	1.98914	0.935646	0.0842767	1.33985	0.414899
Sme2.5_03238.1_g00001.1	88.0568	73.2533	102.372	75.1609	85.8001	82.5662	78.3436
Sme2.5_03229.1_g00005.1	8.76501	10.4131	4.90569	6.83485	9.87013	8.85017	8.92431
Sme2.5_03227.1_g00006.1	7.10557	6.78964	11.208	3.96538	6.72288	8.74263	7.11889
Sme2.5_03225.1_g00007.1	4.12526	5.82086	30.2715	2.87169	14.0666	21.8288	5.32713
Sme2.5_03223.1_g00003.1	34.1854	34.4376	42.2738	23.0595	24.6566	55.7915	28.4739
Sme2.5_03214.1_g00014.1	3.03304	2.97787	5.5799	1.83544	3.15487	7.12537	5.13581
Sme2.5_03214.1_g00010.1	4.7596	3.2539	5.46374	2.17378	4.30536	6.23328	5.67074
Sme2.5_03213.1_g00011.1	46.2933	37.292	59.3465	28.9641	34.4377	42.1937	37.2446
Sme2.5_03205.1_g00006.1	0.588558	1.22335	6.04479	0.249753	1.03439	11.8513	0.91289
Sme2.5_03204.1_g00007.1	21.6743	20.9691	18.7806	21.6875	21.1542	16.8756	20.9925
Sme2.5_03200.1_g00001.1	11.6145	12.7218	6.30931	13.4207	11.7266	9.80263	10.9607
Sme2.5_03182.1_g00006.1	17.1891	13.2108	25.4331	14.5286	15.4427	22.6879	21.8183
Sme2.5_03161.1_g00007.1	4.37386	3.34765	8.73753	3.68958	4.33253	6.18924	6.49341
Sme2.5_03157.1_g00001.1	10.265	5.21798	11.483	6.76071	4.24789	9.37108	10.213
Sme2.5_03156.1_g00005.1	81.4646	60.4743	115.257	58.2512	54.7384	61.5202	50.3041
Sme2.5_03156.1_g00002.1	15.8963	16.3588	24.307	14.4769	14.499	14.4099	16.4597
Sme2.5_03154.1_g00003.1	23.4483	8.51968	36.2595	21.3142	7.84788	31.918	29.2344
Sme2.5_03151.1_g00005.1	25.8866	19.1615	31.9201	20.5356	18.632	27.5325	25.6402
Sme2.5_03146.1_g00004.1	161.664	105.543	260.546	168.716	77.3663	205.395	92.6702
Sme2.5_03136.1_g00007.1	52.2524	48.8362	36.8439	57.5666	58.2377	51.0156	54.9012
Sme2.5_03136.1_g00004.1	22.077	25.2874	42.1386	12.7118	23.0884	46.9822	24.5847
Sme2.5_03123.1_g00003.1	65.8241	68.1381	60.0743	68.0264	60.5115	48.5399	63.8365
Sme2.5_03119.1_g00001.1	1.4371	1.63841	2.97562	0.47905	1.46128	1.88481	1.61782
Sme2.5_03117.1_g00002.1	0.740978	1.0795	15.3939	2.64387	4.01332	8.46121	3.39068
Sme2.5_03100.1_g00006.1	3.05567	5.44174	2.403	3.76966	5.37316	2.93855	3.8087
Sme2.5_03100.1_g00002.1	6.92153	6.16668	9.82273	6.41077	7.26524	7.30733	7.01785
Sme2.5_03097.1_g00005.1	4.19657	3.23833	7.72862	4.70067	3.04089	4.50262	4.16354
Sme2.5_03089.1_g00002.1	52.7862	30.6594	65.3955	30.0968	31.2001	41.0522	33.804
Sme2.5_03067.1_g00007.1	16.1351	11.1299	17.1674	10.7509	13.0274	15.0689	12.9625
Sme2.5_03067.1_g00003.1	4.51455	4.2011	8.23782	2.98951	5.45101	7.33527	5.8614
Sme2.5_03057.1_g00005.1	44.6503	30.0411	46.8475	31.0602	29.5293	58.0135	42.6045
Sme2.5_03037.1_g00003.1	15.396	12.7093	26.4552	10.5817	16.3428	20.2857	17.0459
Sme2.5_03029.1_g00006.1	12.6359	12.0372	14.8675	10.0566	10.8007	11.9626	11.7488
Sme2.5_03023.1_g00008.1	18.1904	11.9318	52.1019	9.06015	12.7098	37.0038	13.4855
Sme2.5_03019.1_g00001.1	3.06816	2.44742	5.44935	2.21665	2.11238	3.11857	2.05482
Sme2.5_03015.1_g00004.1	46.3798	49.5998	38.3107	51.072	50.4133	39.9663	43.6727
Sme2.5_03015.1_g00003.1	6.67338	5.92062	11.9529	3.59913	6.45714	11.7187	6.557
Sme2.5_03006.1_g00006.1	15.6585	11.3654	26.7323	7.75601	12.3621	17.0032	9.45399
Sme2.5_02992.1_g00001.1	30.3079	0	14.9623	7.89305	0	26.2426	12.7524
Sme2.5_02985.1_g00007.1	19.3729	13.4458	23.3099	7.92674	11.613	14.8818	8.80146
Sme2.5_02964.1_g00005.1	3.54405	2.56638	4.98514	3.16409	3.10921	3.62732	3.32364
Sme2.5_02959.1_g00002.1	25.3449	21.8431	38.2437	20.3386	20.5097	27.6307	23.2449
Sme2.5_02954.1_g00001.1	5.12586	5.34327	6.99898	4.9763	4.4284	3.84704	3.89024
Sme2.5_02951.1_g00006.1	0.392363	0.394861	3.7317	0.0861307	0.110174	0.983361	0.0310134
Sme2.5_02942.1_g00007.1	6.20608	7.73685	2.4781	6.63367	9.80801	2.10529	4.3551
Sme2.5_02935.1_g00002.1	18.4183	13.3563	29.6068	12.6851	17.3056	19.6637	15.4362
Sme2.5_02929.1_g00005.1	5.71061	0.651527	9.67456	3.4237	2.40408	6.5878	6.66018
Sme2.5_02927.1_g00002.1	1.57199	2.52472	0.628185	2.00296	2.44924	0.718119	0.674165
Sme2.5_02913.1_g00007.1	86.2598	63.2928	88.7641	64.1184	61.2861	72.1835	58.2207
Sme2.5_02903.1_g00005.1	37.7843	32.0335	37.4101	32.5102	33.2792	43.7654	41.108
Sme2.5_02900.1_g00005.1	20.9784	23.6585	14.3275	24.4342	22.3626	17.6445	23.4237
Sme2.5_02900.1_g00004.1	0.326422	0.232036	3.05292	0.269832	0.229915	2.10855	1.15728
Sme2.5_02883.1_g00002.1	12.7528	22.5996	8.53605	20.8468	16.8552	10.3502	14.8153
Sme2.5_02878.1_g00007.1	10.1981	6.77719	10.9938	5.82735	6.44017	6.52649	8.04382
Sme2.5_02854.1_g00004.1	33.5404	28.8912	55.9505	26.958	24.4887	26.9814	22.0899
Sme2.5_02852.1_g00003.1	28.2157	26.8538	42.0686	20.0887	26.2308	23.8509	18.3254
Sme2.5_02836.1_g00008.1	2.87672	0.426276	5.55864	2.2098	1.02015	1.67196	2.06203
Sme2.5_02807.1_g00008.1	28.1956	26.1874	22.1178	25.5222	24.86	22.1394	26.9364
Sme2.5_02807.1_g00003.1	12.316	12.3306	7.04092	10.8514	11.3191	8.67889	10.2861
Sme2.5_02796.1_g00009.1	12.2265	13.2193	45.6944	11.3495	17.6799	33.7753	14.0923
Sme2.5_02796.1_g00002.1	0.221214	0.146201	2.84584	0.0399384	0	0	0
Sme2.5_02793.1_g00003.1	8.28088	4.33761	11.2796	5.34196	4.04327	8.94868	5.69532
Sme2.5_02785.1_g00006.1	17.4332	11.6193	34.4529	13.5135	11.7922	22.4387	21.0265
Sme2.5_02785.1_g00004.1	1.66603	0.386171	1.92034	0.738458	0.999307	1.78432	2.13918
Sme2.5_02785.1_g00002.1	16.2285	13.406	35.7334	14.5426	16.3084	25.7479	21.7021
Sme2.5_02782.1_g00011.1	251.889	233.4	317.926	264.81	226.087	244.343	254.345
Sme2.5_02782.1_g00008.1	18.2129	13.0989	18.7313	14.9314	12.2095	13.4204	12.6432
Sme2.5_02777.1_g00003.1	13.9379	9.70528	15.0806	13.6062	11.8868	15.6157	16.2073
Sme2.5_02773.1_g00006.1	19.3299	22.7442	17.8853	26.3352	23.0858	16.7121	18.377
Sme2.5_02762.1_g00008.1	167.08	107.968	176.995	142.164	123.361	204.375	158.386
Sme2.5_02750.1_g00003.1	17.7414	23.7874	12.6536	25.7138	27.544	16.6893	25.3208
Sme2.5_02748.1_g00003.1	11.1253	11.3766	7.38872	10.5519	11.2837	9.50785	10.2016
Sme2.5_02747.1_g00004.1	43.6866	56.129	318.551	51.0091	129.016	196.275	98.5879
Sme2.5_02746.1_g00005.1	0.156983	0	2.199	0.85873	0	0.0878654	0.0158953
Sme2.5_02745.1_g00007.1	13.8964	12.1631	15.8347	12.2755	11.412	17.9977	15.0389
Sme2.5_02743.1_g00004.1	7.1714	2.11627	12.1057	3.89799	2.01516	4.72675	3.74997
Sme2.5_02740.1_g00012.1	9.61289	5.93498	10.6287	7.05212	6.82873	10.5499	9.13677
Sme2.5_02740.1_g00011.1	4.61399	2.51349	6.35452	3.25193	2.42882	5.23645	4.98823
Sme2.5_02740.1_g00003.1	10.0201	7.13215	12.0187	6.26042	7.0547	10.327	8.20669
Sme2.5_02726.1_g00003.1	71.8386	74.7192	141.957	62.8805	105.339	128.068	60.8744
Sme2.5_02724.1_g00001.1	1.25343	5.10205	77.7492	0.18066	26.2597	48.0664	2.12675
Sme2.5_02723.1_g00005.1	42.4804	42.6498	34.9813	46.9085	48.9656	41.597	45.1566
Sme2.5_02723.1_g00003.1	25.4477	38.2819	12.5957	28.9035	19.4461	8.24037	16.8927
Sme2.5_02723.1_g00001.1	13.5122	5.51001	14.9201	9.08325	9.19878	12.1819	16.2243
Sme2.5_02719.1_g00002.1	27.625	26.4338	39.4154	23.5287	30.0151	28.5672	21.9018
Sme2.5_02707.1_g00010.1	2.11861	2.11597	4.03731	2.31137	1.79075	2.58964	3.15134
Sme2.5_02687.1_g00005.1	17.0891	19.7902	11.5592	22.603	19.9537	15.7366	17.1489
Sme2.5_02685.1_g00001.1	12.9979	9.76342	21.3659	8.84054	10.9065	10.7249	10.8103
Sme2.5_02680.1_g00006.1	6.39725	2.61527	12.4131	3.54399	5.08537	13.6708	6.30064
Sme2.5_02679.1_g00006.1	2.16623	3.4943	1.03739	2.46256	2.78233	1.05975	0.438267
Sme2.5_02672.1_g00004.1	0.492973	0.765129	1.98983	0.265038	0.0690098	0.0271859	0.00516574
Sme2.5_02670.1_g00001.1	27.7032	25.054	28.9205	26.8213	24.0833	31.8537	30.6341
Sme2.5_02663.1_g00008.1	11.0997	8.89453	10.9838	6.57519	8.53613	14.6261	11.5223
Sme2.5_02659.1_g00010.1	25.3761	26.5796	12.9888	31.6864	26.1755	11.0784	18.9479
Sme2.5_02659.1_g00008.1	21.004	22.4566	17.4431	27.5415	18.8563	14.8381	17.9451
Sme2.5_02656.1_g00003.1	12.3662	5.24711	32.293	6.90613	8.824	21.2512	12.183
Sme2.5_02650.1_g00003.1	4.65124	6.65024	4.12742	5.67694	4.99956	3.32573	5.41014
Sme2.5_02650.1_g00001.1	60.5849	56.1063	75.0867	51.5123	54.5802	50.7494	40.6333
Sme2.5_02649.1_g00004.1	12.8784	10.8222	25.5279	13.1135	12.2025	23.5309	14.7063
Sme2.5_02634.1_g00007.1	0.419888	0.702201	2.26333	0.284989	0.408808	1.05573	0.727168
Sme2.5_02633.1_g00010.1	1.36314	1.59977	3.1521	1.1769	1.4661	2.21407	0.71704
Sme2.5_02633.1_g00009.1	1.64756	1.52024	4.83333	2.53366	3.46166	4.2083	1.03462
Sme2.5_02633.1_g00004.1	0.324683	0.160001	2.03125	0.114942	0.300153	1.21201	0.29396
Sme2.5_02633.1_g00003.1	1.29246	1.50966	3.74781	1.19636	2.08352	2.39101	1.88539
Sme2.5_02632.1_g00003.1	42.0715	37.5975	54.3865	36.8053	34.2081	45.0002	36.4733
Sme2.5_02627.1_g00007.1	20.3918	13.1816	26.8631	20.6206	16.4506	23.7514	23.0495
Sme2.5_02621.1_g00012.1	11.4291	13.1002	8.07657	13.6855	13.3661	8.1684	12.2013
Sme2.5_02621.1_g00011.1	5.41293	7.35643	3.25562	4.44992	6.50246	2.01726	2.07922
Sme2.5_02618.1_g00008.1	0.280179	0.295942	13.405	0.0588309	0.405091	4.07833	0.31862
Sme2.5_02607.1_g00001.1	68.743	77.2392	69.7852	81.0156	98.9483	48.5478	66.3739
Sme2.5_02594.1_g00007.1	168.995	219.502	278.118	205.965	200.455	176.823	140.344
Sme2.5_02594.1_g00002.1	12.1885	8.5461	20.3512	4.79924	6.13631	8.71157	4.37606
Sme2.5_02588.1_g00005.1	33.8415	33.1109	20.7855	35.3648	35.1352	28.509	35.0807
Sme2.5_02578.1_g00002.1	0	0	2.34804	0.0857618	0.0165938	2.66816	0.062527
Sme2.5_02575.1_g00004.1	9.24198	15.4774	32.1635	1.89115	9.81436	9.93153	3.50537
Sme2.5_02571.1_g00015.1	1.98675	2.76715	0.75799	2.97435	3.41421	1.52199	2.36392
Sme2.5_02567.1_g00010.1	0.475715	1.24027	7.98487	0.661342	4.78776	13.4364	2.50354
Sme2.5_02567.1_g00008.1	205.615	148.458	229.26	180.524	152.62	178.429	158.544
Sme2.5_02567.1_g00007.1	45.5003	20.0314	56.8068	27.335	19.0477	33.0701	31.904
Sme2.5_02561.1_g00004.1	24.3957	9.11222	29.2458	11.0983	8.31452	17.874	17.2475
Sme2.5_02557.1_g00013.1	4.82935	6.61371	3.97602	6.04756	5.75385	3.86716	4.45753
Sme2.5_02556.1_g00009.1	3.78937	1.63151	6.20086	2.07114	0.919226	2.55756	2.56162
Sme2.5_02556.1_g00005.1	48.7715	29.5177	53.9407	29.3708	27.7208	42.9436	52.3763
Sme2.5_02552.1_g00002.1	11.198	13.9604	8.16747	15.1758	10.8841	8.56867	10.8281
Sme2.5_02537.1_g00005.1	46.2805	46.0634	32.9034	40.4585	52.6774	31.8729	47.0536
Sme2.5_02524.1_g00002.1	3.47216	1.11487	3.39397	2.17019	0.0993316	0.577672	0.515985
Sme2.5_02518.1_g00009.1	16.1986	17.0732	11.5417	16.67	15.4266	12.3479	15.1701
Sme2.5_02517.1_g00003.1	45.0527	51.4653	28.9529	57.2727	54.5434	50.3302	51.8371
Sme2.5_02517.1_g00002.1	8.08699	1.87234	15.3978	6.98778	3.25008	11.7814	6.97698
Sme2.5_02516.1_g00004.1	21.6427	15.0239	39.9984	12.603	19.7564	26.963	20.4012
Sme2.5_02516.1_g00003.1	14.7311	16.5083	9.34657	17.6182	14.7014	14.119	14.2856
Sme2.5_02513.1_g00006.1	10.8685	16.8643	7.63835	13.2222	13.2225	10.2787	10.4985
Sme2.5_02500.1_g00009.1	6.50885	6.21042	13.1446	4.04002	3.89899	5.62978	2.34938
Sme2.5_02500.1_g00007.1	14.7202	9.3089	17.5475	13.7106	8.73086	20.3742	20.2003
Sme2.5_02496.1_g00010.1	3.31483	0.720827	6.06893	1.95177	0.590138	2.81379	2.70264
Sme2.5_02495.1_g00005.1	64.7601	44.7247	82.6909	40.6007	56.7691	60.5945	45.5408
Sme2.5_02493.1_g00007.1	45.7087	42.0135	27.0535	48.4894	53.4373	49.9335	50.0897
Sme2.5_02490.1_g00007.1	31.5247	24.4697	36.737	24.5683	22.7179	32.8747	35.9141
Sme2.5_02490.1_g00001.1	7.36785	3.93325	12.4635	8.61267	3.54953	7.53464	8.92778
Sme2.5_02483.1_g00007.1	29.3358	34.4265	18.1551	35.6478	33.7537	29.4769	30.1409
Sme2.5_02476.1_g00003.1	2.43027	5.87423	1.91907	4.23168	4.68457	2.47409	2.84594
Sme2.5_02473.1_g00004.1	18.3796	18.5904	25.66	13.5141	18.7942	18.6147	14.1906
Sme2.5_02470.1_g00006.1	2.88085	2.89089	7.85195	3.28673	2.51738	2.5968	4.20447
Sme2.5_02465.1_g00002.1	5.55568	0.0816779	19.277	2.27944	0.103438	2.8623	1.32227
Sme2.5_02465.1_g00001.1	7.66548	0.264763	17.9293	3.36296	0.106601	1.76481	0.75029
Sme2.5_02459.1_g00004.1	40.3992	30.8724	50.2365	32.9435	28.2667	38.7615	34.2728
Sme2.5_02456.1_g00003.1	2.38607	1.56693	3.57256	1.8594	0.882351	0.912478	1.35808
Sme2.5_02452.1_g00005.1	122.954	123.91	322.391	79.2617	127.692	267.254	138.834
Sme2.5_02452.1_g00004.1	6.5288	1.22422	8.43012	3.04378	1.29255	6.60255	3.97745
Sme2.5_02450.1_g00005.1	4.25122	1.94376	8.54413	3.16075	4.0522	10.0336	7.2474
Sme2.5_02450.1_g00002.1	26.9249	26.7602	21.046	24.659	28.0076	24.2422	23.9339
Sme2.5_02447.1_g00007.1	5.21347	5.25246	8.14772	3.19158	5.06326	5.47521	3.86361
Sme2.5_02442.1_g00001.1	1.91624	0.640153	3.42167	0.794222	0.454455	2.00004	1.16528
Sme2.5_02440.1_g00007.1	110.651	13.1627	292.42	56.0877	4.58062	35.0323	8.36746
Sme2.5_02440.1_g00006.1	18.9239	24.5282	13.1131	19.5404	21.862	14.7238	17.3887
Sme2.5_02438.1_g00006.1	28.4768	26.3835	20.325	28.8643	27.132	23.3592	25.4942
Sme2.5_02438.1_g00002.1	4.26502	4.60389	7.72298	3.87946	3.64608	4.03565	2.8692
Sme2.5_02435.1_g00007.1	11.9679	12.3293	17.2815	11.7352	9.46987	12.2425	8.01392
Sme2.5_02433.1_g00017.1	31.1349	29.3952	36.1369	28.6507	25.6719	29.8118	29.8372
Sme2.5_02431.1_g00002.1	5.40904	5.36038	13.1114	6.73068	4.97507	8.3685	7.37753
Sme2.5_02430.1_g00007.1	75.5182	28.3441	98.7499	52.2833	37.91	110.877	99.1463
Sme2.5_02419.1_g00003.1	3.83239	1.23929	62.1757	1.85514	0.591956	17.7046	1.17433
Sme2.5_02419.1_g00001.1	23.933	21.7719	48.3926	26.5263	23.9936	24.1889	21.7175
Sme2.5_02418.1_g00010.1	17.1358	17.7436	14.1803	16.7443	16.1395	15.3293	16.088
Sme2.5_02418.1_g00008.1	8.51754	0.170544	14.2423	5.71466	0.0853915	5.88461	3.37169
Sme2.5_02418.1_g00003.1	9.97896	7.8565	11.2677	9.35264	7.99254	8.6573	7.29338
Sme2.5_02415.1_g00003.1	137.091	116.641	148.799	121.879	117.378	126.847	123.656
Sme2.5_02409.1_g00002.1	31.0075	26.4634	42.8452	32.849	24.5744	32.9177	35.4247
Sme2.5_02406.1_g00005.1	10.7626	16.0341	24.5281	9.84014	15.3893	15.3942	14.094
Sme2.5_02401.1_g00004.1	3.01537	5.88781	1.8227	8.01556	5.42334	2.38457	4.78402
Sme2.5_02401.1_g00002.1	61.1042	71.3254	53.3936	63.2332	54.9125	53.265	57.8304
Sme2.5_02400.1_g00007.1	4.97738	5.24544	2.911	6.75864	6.35186	4.3312	5.4943
Sme2.5_02393.1_g00005.1	2.22168	3.35017	2.24174	3.33762	3.60604	2.56064	3.70858
Sme2.5_02389.1_g00009.1	21.3607	17.1206	52.8794	9.70927	16.4212	36.3721	13.5504
Sme2.5_02382.1_g00002.1	15.5754	18.3642	12.4178	15.403	16.9208	12.9258	14.7445
Sme2.5_02381.1_g00006.1	7.62028	2.45521	9.96632	3.14533	3.22254	6.27145	4.42954
Sme2.5_02380.1_g00003.1	34.3783	31.7095	45.0553	27.769	28.3423	28.5231	30.3873
Sme2.5_02377.1_g00008.1	19.4217	12.4049	23.4106	12.1275	13.5685	18.2596	20.1259
Sme2.5_02377.1_g00005.1	16.2282	13.8804	19.9566	10.3862	12.9665	15.0705	12.9692
Sme2.5_02377.1_g00003.1	1.95858	0.835816	5.69736	1.07546	1.22611	4.06673	2.96774
Sme2.5_02368.1_g00005.1	13.9078	11.7694	19.2599	12.4951	12.4363	19.7903	18.6385
Sme2.5_02368.1_g00003.1	3.72798	4.08069	7.4623	2.25182	3.66435	6.74316	3.97902
Sme2.5_02368.1_g00001.1	45.7633	29.8154	48.696	35.0112	36.4263	35.3631	34.7045
Sme2.5_02364.1_g00004.1	0.0979817	0.881695	26.264	0.483567	10.0836	27.761	4.51662
Sme2.5_02355.1_g00004.1	9.69874	15.2337	5.7573	12.1229	14.346	8.10304	9.57909
Sme2.5_02352.1_g00009.1	8.17006	8.03453	4.92053	7.9787	7.50122	5.15586	7.90242
Sme2.5_02352.1_g00004.1	113.051	69.5815	122.382	91.9535	80.9133	102.533	107.944
Sme2.5_02351.1_g00001.1	6.8437	12.0585	6.19211	11.0612	11.7507	5.13581	7.8997
Sme2.5_02350.1_g00008.1	11.415	3.13538	28.5995	10.4467	2.38775	10.8813	13.6962
Sme2.5_02348.1_g00008.1	6.72614	3.00755	9.83008	3.919	3.03763	8.05322	5.44831
Sme2.5_02348.1_g00006.1	6.55964	10.1253	5.29308	15.6156	24.4118	16.8006	17.6819
Sme2.5_02338.1_g00005.1	0.55556	0.10838	4.29079	0.158628	0.210624	1.70922	0.599579
Sme2.5_02337.1_g00002.1	6.56917	6.25381	8.8754	6.27785	4.32176	6.63181	5.24728
Sme2.5_02328.1_g00005.1	24.5313	33.0399	21.329	31.8039	33.1491	25.2371	30.7804
Sme2.5_02324.1_g00007.1	22.1735	8.13481	33.5302	13.9712	7.80596	25.006	22.2735
Sme2.5_02319.1_g00006.1	11.6649	12.4783	10.3926	15.5769	14.0278	9.8492	10.81
Sme2.5_02318.1_g00006.1	7.49955	10.5247	4.37594	12.5346	12.5246	5.8724	9.505
Sme2.5_02314.1_g00007.1	17.5567	15.8177	12.2546	14.112	19.028	13.6908	14.0811
Sme2.5_02311.1_g00004.1	25.8297	26.7964	19.4736	28.8737	30.8365	23.621	26.1583
Sme2.5_02311.1_g00002.1	11.3882	13.0552	18.8105	9.13989	8.70048	12.6972	7.84928
Sme2.5_02308.1_g00009.1	6.47695	16.2382	763.326	5.02303	274.27	1015.22	150.896
Sme2.5_02306.1_g00007.1	9.50677	9.58411	24.5101	14.4997	9.28107	12.4899	14.2041
Sme2.5_02306.1_g00005.1	10.4861	8.34197	17.7168	7.58911	6.42945	13.7618	11.6964
Sme2.5_02298.1_g00001.1	36.5076	48.4719	24.3581	38.843	51.2389	41.7865	45.5956
Sme2.5_02296.1_g00003.1	53.6527	66.4148	46.1844	58.67	54.8963	57.4452	41.9983
Sme2.5_02292.1_g00008.1	1.07148	2.03363	4.82938	0.408566	0.616948	1.6535	0.137102
Sme2.5_02292.1_g00003.1	7.55465	8.2297	6.53837	9.68458	9.30186	6.86822	7.67794
Sme2.5_02290.1_g00001.1	9.57115	6.22553	12.8883	5.68777	7.80427	10.1459	8.65633
Sme2.5_02276.1_g00005.1	12.6312	14.462	8.75957	13.8116	12.8651	9.94106	11.5292
Sme2.5_02276.1_g00001.1	4.35559	4.7245	7.92928	4.78606	4.8919	7.90077	6.79535
Sme2.5_02269.1_g00008.1	7.18899	10.0148	7.69918	9.03016	9.06122	6.77894	8.61574
Sme2.5_02268.1_g00007.1	64.4412	46.3648	92.0275	61.2508	62.596	115.195	79.53
Sme2.5_02266.1_g00010.1	6.89001	6.85109	4.32716	7.57947	5.31944	4.38855	6.36384
Sme2.5_02233.1_g00007.1	4.52734	4.21402	6.91721	3.59305	4.88851	5.53483	4.92852
Sme2.5_02230.1_g00007.1	17.33	11.4639	23.6498	9.15144	8.90807	16.9421	12.5677
Sme2.5_02229.1_g00004.1	4.90383	7.19825	3.5262	7.39657	5.54555	3.67772	3.87677
Sme2.5_02228.1_g00004.1	21.3666	0.437516	34.4993	2.80258	0.716363	9.32666	1.19577
Sme2.5_02228.1_g00002.1	2.54922	0.181333	2.4174	0.0538691	0.495356	1.33733	0
Sme2.5_02228.1_g00001.1	346.283	35.2858	485.612	32.4757	60.1557	277.054	60.4353
Sme2.5_02217.1_g00001.1	1.624	2.21359	1.43021	2.69092	2.59364	1.54394	2.01937
Sme2.5_02214.1_g00005.1	20.9113	16.7777	33.9682	14.9465	22.3918	23.7248	20.2225
Sme2.5_02214.1_g00002.1	101.538	70.5538	117.622	70.6274	116.573	171.161	127.01
Sme2.5_02209.1_g00007.1	2.93574	1.40081	3.29274	1.81275	1.23471	1.39882	1.21395
Sme2.5_02209.1_g00004.1	33.1036	27.4238	41.7631	19.3754	23.6601	26.4987	23.493
Sme2.5_02195.1_g00010.1	6.34797	5.49879	20.7779	6.2942	5.67795	15.0146	8.63868
Sme2.5_02192.1_g00004.1	704.566	437.796	1117.47	375.25	848.428	904.356	707.903
Sme2.5_02187.1_g00008.1	62.3091	55.9425	37.2804	60.2524	63.2331	56.9481	70.7162
Sme2.5_02176.1_g00002.1	2.16146	1.74432	2.79435	1.22316	1.18856	1.7468	2.57668
Sme2.5_02156.1_g00005.1	8.82352	1.61454	6.64406	2.84834	1.35791	7.99789	5.94048
Sme2.5_02152.1_g00007.1	3.12262	4.15717	2.06221	3.56255	3.67271	2.89604	2.74656
Sme2.5_02148.1_g00006.1	22.9594	27.3268	28.2277	24.8782	19.5242	35.3792	19.131
Sme2.5_02146.1_g00002.1	0.601911	0.449264	2.15677	1.05436	0	0	0
Sme2.5_02142.1_g00008.1	17.5936	8.56008	18.8055	11.2892	12.7688	18.2828	19.692
Sme2.5_02132.1_g00006.1	36.7749	40.8366	27.7038	36.8909	37.4567	35.427	34.2153
Sme2.5_02131.1_g00007.1	280.048	317.237	181.971	337.475	286.207	247.649	255.357
Sme2.5_02131.1_g00006.1	4.55462	3.98483	5.42214	3.40886	4.30465	5.46832	4.18786
Sme2.5_02131.1_g00004.1	11.5605	7.4177	16.465	10.9197	9.30546	15.7488	13.2276
Sme2.5_02128.1_g00007.1	2.82077	3.28062	12.5698	2.49454	4.39635	7.14097	3.9705
Sme2.5_02123.1_g00010.1	1.88778	2.57258	0.945627	1.75691	2.61089	0.606714	2.04011
Sme2.5_02123.1_g00009.1	0.963866	2.00894	0.0849518	1.44492	0	0	0.0215962
Sme2.5_02123.1_g00005.1	2.6858	2.55767	8.11818	1.85449	2.48049	4.7288	2.49813
Sme2.5_02111.1_g00009.1	3.67246	2.42536	10.1929	3.33921	2.65524	6.62903	4.64585
Sme2.5_02111.1_g00005.1	12.2	11.0899	17.3205	11.0476	10.3266	10.8105	12.1383
Sme2.5_02111.1_g00004.1	11.2977	10.9481	14.1189	9.97052	11.7795	13.0218	11.9989
Sme2.5_02111.1_g00002.1	1.39833	2.03933	4.45946	1.43085	1.81332	2.01261	1.99409
Sme2.5_02109.1_g00005.1	7.86268	6.4672	11.5367	6.85869	5.73372	7.51383	7.43258
Sme2.5_02109.1_g00004.1	10.3873	10.7802	24.2572	9.94377	9.26378	16.1581	10.8799
Sme2.5_02107.1_g00004.1	14.3474	13.671	8.81424	14.6039	15.9645	13.9577	18.7052
Sme2.5_02106.1_g00002.1	2.31571	2.11871	3.42572	1.75001	2.43385	2.48277	1.89307
Sme2.5_02104.1_g00005.1	19.9606	15.2345	33.0823	13.7764	19.1461	33.6552	29.0666
Sme2.5_02104.1_g00002.1	32.2124	26.6202	36.8175	30.0097	27.525	30.8244	30.7858
Sme2.5_02096.1_g00006.1	10.5558	11.1382	23.329	10.6795	11.2748	17.5281	14.3812
Sme2.5_02096.1_g00005.1	1.62199	0.138524	2.03476	0.329424	0.175663	0.677114	0.328894
Sme2.5_02085.1_g00008.1	81.0307	77.9745	93.1594	60.3994	62.7634	77.7233	58.6311
Sme2.5_02081.1_g00011.1	5.36551	7.71371	3.21052	7.5958	6.30072	4.31833	6.15792
Sme2.5_02078.1_g00010.1	158.577	84.6921	187.822	116.854	122.827	168.71	183.987
Sme2.5_02078.1_g00002.1	77.3656	77.3292	63.7481	71.8483	75.4598	73.8662	68.9203
Sme2.5_02075.1_g00005.1	0.743411	1.37651	2.74982	1.14188	1.14558	1.85224	1.15026
Sme2.5_02071.1_g00003.1	29.4326	25.6691	15.8871	27.7046	30.3334	25.7008	26.5316
Sme2.5_02069.1_g00008.1	15.8168	13.1467	24.7401	18.8095	14.2279	16.0652	16.524
Sme2.5_02064.1_g00003.1	45.4753	28.0917	77.1216	38.4547	22.6446	72.3744	58.5194
Sme2.5_02062.1_g00006.1	69.4862	23.7036	76.2435	32.994	17.7311	64.8335	64.7538
Sme2.5_02055.1_g00008.1	12.796	19.6939	10.7897	19.6249	15.3118	10.9085	15.522
Sme2.5_02054.1_g00009.1	14.4786	8.83287	15.5293	11.359	7.95175	10.9624	9.69256
Sme2.5_02054.1_g00006.1	0.968252	0.0902253	2.29787	0.267017	0	0.993393	0.400127
Sme2.5_02047.1_g00011.1	117.882	82.2234	209.574	95.3506	109.363	333.907	99.4862
Sme2.5_02035.1_g00003.1	2.12315	0.141406	5.02267	1.31825	0.40267	1.94197	1.15529
Sme2.5_02033.1_g00001.1	34.9943	29.3442	21.1891	38.2981	33.2137	28.1496	31.9587
Sme2.5_02031.1_g00008.1	7.59335	5.97884	12.093	7.82239	4.77246	6.79624	5.90946
Sme2.5_02031.1_g00005.1	14.0502	6.31859	26.7544	7.48027	12.3014	13.5996	16.322
Sme2.5_02030.1_g00002.1	7.16427	6.81373	2.13036	7.25444	8.5488	5.58821	8.68875
Sme2.5_02028.1_g00006.1	15.3465	9.96434	19.0844	11.8075	12.5189	15.4426	15.5922
Sme2.5_02028.1_g00005.1	2.9094	2.26671	4.34901	2.05023	1.6833	2.3083	1.75903
Sme2.5_02027.1_g00007.1	22.0264	17.2111	25.9375	19.1986	17.0942	19.0107	17.4014
Sme2.5_02020.1_g00005.1	5.94336	3.8108	7.1533	3.68988	5.22314	6.6125	5.18988
Sme2.5_02005.1_g00006.1	13.4354	13.4649	9.57464	13.2325	14.0864	9.81058	12.9615
Sme2.5_02005.1_g00002.1	3.38249	4.7954	1.6414	4.85266	6.22705	1.12478	2.328
Sme2.5_02000.1_g00017.1	5.35657	2.78222	35.8259	5.4041	1.99583	3.88193	5.65755
Sme2.5_02000.1_g00015.1	24.1486	18.2247	23.7373	18.7956	16.5409	27.5305	23.9059
Sme2.5_02000.1_g00007.1	2.07219	3.50746	0.673492	4.60447	4.79451	3.24037	5.18272
Sme2.5_01994.1_g00004.1	18.8924	22.0484	11.9051	21.1497	21.6375	21.2157	22.115
Sme2.5_01991.1_g00002.1	2.30487	3.69363	1.60652	2.85908	2.81433	1.30524	1.16717
Sme2.5_01985.1_g00001.1	9.5285	12.1784	9.59052	12.1255	13.2579	7.69128	11.1372
Sme2.5_01984.1_g00012.1	73.7571	63.1129	91.6705	66.6378	86.0111	123.867	95.8491
Sme2.5_01978.1_g00009.1	6.14344	6.10428	16.0858	5.13233	6.5706	13.7053	10.6144
Sme2.5_01964.1_g00005.1	12.6487	13.9531	20.1283	9.17238	12.4321	10.4217	9.63206
Sme2.5_01952.1_g00008.1	14.1232	15.4162	9.57664	16.6806	9.67361	9.54615	10.5676
Sme2.5_01952.1_g00006.1	44.7256	31.994	62.1072	44.3255	27.7248	40.7181	41.5301
Sme2.5_01946.1_g00002.1	70.4502	43.735	67.3285	49.3289	51.5812	68.5253	54.9092
Sme2.5_01943.1_g00003.1	13.4977	16.9739	12.3573	16.6673	12.9543	9.57661	10.1136
Sme2.5_01933.1_g00001.1	46.4808	38.5096	48.408	38.0407	41.0746	39.7959	42.419
Sme2.5_01930.1_g00006.1	20.9243	22.1813	15.9267	20.8306	21.8902	16.0941	20.1114
Sme2.5_01917.1_g00006.1	55.3986	63.7899	56.1004	65.3702	68.3312	53.4643	55.978
Sme2.5_01907.1_g00008.1	2.94218	2.477	6.27151	1.79305	2.51347	4.37692	3.07756
Sme2.5_01904.1_g00001.1	32.8375	39.4688	193.205	29.3715	57.4367	130.521	36.885
Sme2.5_01897.1_g00009.1	0.777287	0.198733	2.1816	0.408802	0.190434	1.37847	1.10158
Sme2.5_01897.1_g00006.1	14.8471	16.4538	9.59212	16.8546	15.0323	14.7588	15.2245
Sme2.5_01896.1_g00001.1	2.33424	1.80194	3.60939	1.617	1.83662	3.03077	2.9017
Sme2.5_01889.1_g00004.1	95.0384	44.6499	98.885	53.8215	20.8117	28.5098	31.0436
Sme2.5_01887.1_g00010.1	2.46912	0.7829	5.94488	0.876691	0.909006	2.99711	2.09418
Sme2.5_01887.1_g00001.1	19.5542	17.6235	23.8847	15.8442	18.1478	18.6008	16.3993
Sme2.5_01883.1_g00006.1	7.61866	6.07664	11.4738	3.94422	6.28611	5.33339	4.76512
Sme2.5_01878.1_g00004.1	19.8841	10.3933	39.6871	12.2062	11.0417	30.0011	25.2229
Sme2.5_01877.1_g00002.1	10.9458	8.89594	11.9862	10.3406	8.63836	13.4683	13.4939
Sme2.5_01868.1_g00002.1	4.68541	4.59127	8.54183	4.45836	5.3692	8.57157	5.9382
Sme2.5_01858.1_g00009.1	0.421321	0.248285	3.01287	0.0518224	0.818403	0.368486	0.114025
Sme2.5_01856.1_g00007.1	19.8012	10.9522	22.4357	12.3313	12.9292	13.7422	10.7133
Sme2.5_01853.1_g00009.1	11.2942	9.80815	15.9779	9.38488	9.32997	9.54671	8.01681
Sme2.5_01852.1_g00002.1	15.6741	13.2288	20.9932	16.2886	15.6343	25.5851	17.6236
Sme2.5_01847.1_g00006.1	8.73841	7.24668	10.5394	6.89704	8.78883	9.93979	10.9075
Sme2.5_01842.1_g00006.1	3.85254	5.53043	2.70939	5.69436	4.88453	3.81292	3.9326
Sme2.5_01835.1_g00009.1	74.7315	74.417	49.6401	75.2612	78.5913	66.3678	67.3012
Sme2.5_01826.1_g00007.1	18.6924	10.9298	25.1594	12.222	11.632	14.7423	13.5798
Sme2.5_01826.1_g00003.1	19.9802	17.2118	23.2558	16.2388	17.2182	24.139	18.221
Sme2.5_01818.1_g00002.1	13.622	13.9199	10.4332	16.274	13.8079	13.1901	14.098
Sme2.5_01810.1_g00009.1	14.7631	8.05292	22.5097	8.42422	14.5629	19.0212	22.2738
Sme2.5_01808.1_g00003.1	41.7587	45.4671	30.1941	35.1709	48.1553	46.5834	58.8126
Sme2.5_01804.1_g00005.1	10.6595	5.44582	13.5642	9.38669	4.95051	10.8377	10.1778
Sme2.5_01801.1_g00012.1	15.7593	11.273	17.8255	10.9437	12.7215	14.7609	14.6478
Sme2.5_01801.1_g00010.1	2.1354	49.9734	4366.87	2.30135	818.682	2461.43	184.819
Sme2.5_01800.1_g00007.1	47.6547	61.1095	28.6812	51.1836	55.0632	37.2819	41.1276
Sme2.5_01798.1_g00010.1	13.9138	16.1006	12.5441	15.9534	13.1113	11.7883	9.49417
Sme2.5_01792.1_g00003.1	12.4205	10.692	17.6461	7.02564	10.3616	8.99338	8.84766
Sme2.5_01787.1_g00007.1	3.56232	7.29934	2.59005	7.4338	6.91349	5.87622	8.02527
Sme2.5_01782.1_g00008.1	11.7227	10.6701	33.8067	11.5265	8.81774	17.2299	7.40089
Sme2.5_01775.1_g00006.1	25.3581	19.6582	34.8452	17.2856	24.1513	19.1269	22.1032
Sme2.5_01766.1_g00005.1	5.50769	3.335	5.69419	2.40794	3.03558	3.49609	3.7539
Sme2.5_01759.1_g00005.1	18.4795	10.4849	20.1344	14.8364	9.00068	11.7971	11.0825
Sme2.5_01754.1_g00009.1	4.05281	8.04752	3.48736	5.36399	6.16797	2.93097	2.68817
Sme2.5_01754.1_g00003.1	7.6046	4.14684	9.01204	4.05067	5.1973	7.46458	7.82372
Sme2.5_01750.1_g00007.1	35.7169	28.0807	39.15	26.7503	30.4887	37.388	46.1497
Sme2.5_01743.1_g00004.1	28.3278	21.5744	30.5316	19.77	23.7909	23.1877	23.6055
Sme2.5_01743.1_g00001.1	34.5127	40.5982	17.3164	41.1728	29.6484	17.2995	33.5762
Sme2.5_01725.1_g00007.1	60.4532	41.5012	69.2783	48.1805	37.5718	45.1555	38.579
Sme2.5_01723.1_g00003.1	13.4766	7.8278	16.8331	8.78722	7.11207	12.0644	10.2593
Sme2.5_01719.1_g00005.1	10.1005	11.4626	16.7029	11.7325	6.99034	10.3929	11.7735
Sme2.5_01715.1_g00007.1	7.45564	2.55102	10.7668	3.02132	1.97004	8.49085	6.7839
Sme2.5_01708.1_g00009.1	2.3244	2.99734	2.17552	3.63534	3.52751	2.29468	2.17609
Sme2.5_01707.1_g00005.1	44.2874	80.0274	25.5642	69.1386	56.0915	38.4399	43.2383
Sme2.5_01707.1_g00003.1	12.5409	7.74111	14.6982	7.5081	7.61311	10.2667	10.0704
Sme2.5_01704.1_g00004.1	18.0531	6.89361	19.0892	13.4086	5.33054	8.51039	8.59013
Sme2.5_01702.1_g00011.1	3.03076	3.42203	1.64925	4.91207	3.10566	3.40113	3.70133
Sme2.5_01702.1_g00009.1	4.41386	9.78627	1.79222	6.3935	8.23129	3.48158	5.13705
Sme2.5_01702.1_g00008.1	13.696	17.4899	6.00208	16.2974	14.7819	9.43793	12.3237
Sme2.5_01702.1_g00006.1	19.7821	15.1369	25.2324	19.2921	19.0642	25.8599	20.7895
Sme2.5_01695.1_g00007.1	12.9089	13.4136	23.9443	9.33492	10.8867	17.1746	9.64321
Sme2.5_01694.1_g00009.1	19.462	15.5039	27.535	18.0094	15.1169	32.3537	28.9482
Sme2.5_01692.1_g00008.1	0.645689	0.871518	3.29141	1.83441	0.496759	1.64853	1.28555
Sme2.5_01687.1_g00004.1	63.1029	78.3177	41.5182	70.8882	68.2106	40.713	54.8368
Sme2.5_01687.1_g00003.1	20.1687	9.70104	23.0825	10.1691	12.3128	20.4945	19.53
Sme2.5_01683.1_g00005.1	79.4066	49.2974	141.215	92.8327	34.5663	118.666	84.188
Sme2.5_01674.1_g00010.1	2.65055	1.88962	13.7308	2.38381	3.5187	4.96224	0.997528
Sme2.5_01654.1_g00007.1	0.737046	0	2.78048	0.692639	0.0454224	0.254327	1.46012
Sme2.5_01654.1_g00003.1	15.0567	16.3798	12.6541	16.2566	15.4714	12.7241	16.3176
Sme2.5_01653.1_g00011.1	0	0.0150127	4.82797	0	1.65683	3.89036	0.702553
Sme2.5_01649.1_g00009.1	63.818	58.9226	50.4838	59.9999	68.0668	61.5901	64.799
Sme2.5_01647.1_g00001.1	63.0044	28.5732	74.2765	42.1465	30.7824	66.9805	54.9254
Sme2.5_01645.1_g00001.1	8.2513	8.1647	16.1539	7.31388	6.90021	14.602	9.4802
Sme2.5_01643.1_g00018.1	50.1529	49.6086	21.3584	53.7521	41.1828	38.0634	39.4206
Sme2.5_01637.1_g00001.1	3.03002	1.56816	4.74858	2.1311	1.59612	2.6993	2.10957
Sme2.5_01636.1_g00006.1	47.8946	44.3601	70.6458	51.6839	40.043	51.5636	47.5426
Sme2.5_01636.1_g00005.1	7.6996	4.80892	14.9852	10.5736	3.79497	9.62373	8.44167
Sme2.5_01636.1_g00003.1	106.122	75.3053	136.186	79.9489	87.3027	91.738	90.445
Sme2.5_01636.1_g00001.1	20.0328	8.85765	24.5401	10.9968	9.51067	16.1455	14.9818
Sme2.5_01633.1_g00007.1	0.462595	0.504346	2.08602	0.224915	0.490298	0.704144	0.230858
Sme2.5_01628.1_g00011.1	16.411	13.0166	21.5785	13.8298	12.0172	13.2717	14.9379
Sme2.5_01628.1_g00008.1	20.8582	22.5089	23.3735	19.5352	20.6741	30.6581	25.1747
Sme2.5_01622.1_g00008.1	17.5374	14.0641	18.5357	12.816	16.6417	25.6444	21.7973
Sme2.5_01618.1_g00004.1	15.04	13.4441	19.8306	11.4914	11.894	18.2947	18.5857
Sme2.5_01614.1_g00006.1	50.814	45.1834	78.409	53.5045	43.7334	113.631	80.65
Sme2.5_01614.1_g00003.1	36.8205	28.2873	39.2242	28.6603	30.323	32.8067	30.0598
Sme2.5_01611.1_g00008.1	4.90485	2.95292	5.08823	3.50964	1.88214	3.21579	2.09713
Sme2.5_01610.1_g00008.1	15.8809	14.7241	22.9916	19.7015	12.607	16.9456	16.751
Sme2.5_01610.1_g00002.1	20.3276	11.9414	28.0617	11.0866	21.3699	17.4827	15.9629
Sme2.5_01607.1_g00018.1	21.9244	19.9287	28.5754	22.0393	19.6326	29.9126	20.5735
Sme2.5_01607.1_g00010.1	1.70321	0.650942	4.18663	0.168391	0.235326	2.27042	0.272629
Sme2.5_01607.1_g00009.1	2.93591	2.32062	15.2239	5.60083	7.35166	18.4706	6.23803
Sme2.5_01607.1_g00005.1	7.58892	10.9448	4.26476	9.77867	9.79071	6.07956	6.14426
Sme2.5_01607.1_g00004.1	6.73272	5.2448	11.7666	5.13744	4.1853	7.93883	7.59535
Sme2.5_01603.1_g00011.1	2.71109	1.46769	6.66048	2.14725	1.43583	4.58867	2.88033
Sme2.5_01601.1_g00008.1	1.46166	1.0714	2.98385	1.25399	2.06244	2.67687	4.12719
Sme2.5_01598.1_g00003.1	2.70658	2.60863	4.62852	1.73748	2.11423	2.16257	1.49994
Sme2.5_01597.1_g00011.1	19.209	20.6421	27.5964	19.4055	22.2656	24.175	19.5449
Sme2.5_01597.1_g00008.1	2.64043	2.36817	9.82507	3.06154	1.98001	10.2659	2.58626
Sme2.5_01597.1_g00005.1	9.28652	8.56961	38.8714	6.95583	15.7909	24.1079	12.3914
Sme2.5_01593.1_g00005.1	32.0063	26.4045	102.205	31.4018	53.6818	98.2474	46.5737
Sme2.5_01588.1_g00007.1	43.7661	33.1047	46.1384	36.195	31.488	32.2576	25.1437
Sme2.5_01585.1_g00001.1	16.9583	17.0338	21.3006	16.7497	17.4489	19.8818	18.2134
Sme2.5_01584.1_g00011.1	7.52677	8.61985	11.8007	7.23775	7.03742	9.19444	8.74913
Sme2.5_01584.1_g00006.1	6.46254	3.05557	8.04704	3.94237	3.01215	9.76546	7.74838
Sme2.5_01582.1_g00001.1	10.3954	13.4905	8.24147	12.6559	13.3408	8.55865	9.93399
Sme2.5_01573.1_g00004.1	7.26527	9.95333	12.0374	10.6305	9.94301	9.87626	8.84305
Sme2.5_01573.1_g00002.1	12.5257	12.955	27.111	7.29086	8.96166	7.67183	5.40303
Sme2.5_01573.1_g00001.1	10.9372	12.8894	8.30813	10.9742	13.2043	11.2165	11.7369
Sme2.5_01570.1_g00015.1	20.2419	17.9051	31.0922	24.0475	18.3784	24.6858	24.1565
Sme2.5_01570.1_g00007.1	3.53746	3.62205	6.82344	1.82996	3.28136	6.51237	2.78355
Sme2.5_01570.1_g00006.1	26.1812	25.245	34.9352	23.6135	25.6213	29.3469	27.5473
Sme2.5_01570.1_g00003.1	5.72115	5.99018	8.0699	4.19129	4.84497	5.27488	5.33466
Sme2.5_01566.1_g00008.1	4.69422	9.44501	3.20617	8.22968	11.3859	6.68955	8.4999
Sme2.5_01565.1_g00005.1	48.6799	50.8444	73.9221	50.0956	44.9653	42.6732	41.8453
Sme2.5_01565.1_g00002.1	43.489	56.5655	36.6136	53.5044	47.7957	32.8352	40.4814
Sme2.5_01564.1_g00002.1	2.85438	0.865457	6.27199	1.64773	2.71682	9.20018	5.67163
Sme2.5_01563.1_g00005.1	56.413	45.6454	62.6092	44.1767	48.1051	47.0805	45.6779
Sme2.5_01561.1_g00012.1	5.30677	3.87044	6.16935	4.6078	3.28546	3.89696	4.60153
Sme2.5_01561.1_g00009.1	30.6763	29.5515	25.2899	28.5157	30.2196	31.6765	30.4199
Sme2.5_01553.1_g00004.1	10.8305	8.12916	25.6871	8.86807	9.14772	21.0558	15.0066
Sme2.5_01546.1_g00005.1	4.25468	5.38982	8.53606	3.73337	5.85028	8.7932	6.46397
Sme2.5_01543.1_g00003.1	7.93554	11.7309	4.69356	11.3636	11.3066	6.90332	8.62138
Sme2.5_01542.1_g00012.1	36.2552	24.1944	42.4339	29.5122	24.3288	28.611	30.0277
Sme2.5_01542.1_g00005.1	65.0794	76.8917	62.1698	68.8562	75.4542	60.0787	61.1448
Sme2.5_01539.1_g00009.1	21.8156	21.1083	30.538	21.497	17.5015	20.2598	15.7386
Sme2.5_01532.1_g00005.1	27.5898	26.4127	36.3602	20.6985	26.0541	26.3555	18.9592
Sme2.5_01530.1_g00011.1	53.1995	48.5947	35.4135	50.099	46.6448	42.0483	47.6796
Sme2.5_01530.1_g00002.1	29.7571	39.0261	22.6787	36.4446	35.3734	28.9194	29.5779
Sme2.5_01525.1_g00001.1	0.454591	0.601623	12.6525	0.168745	3.50014	5.68494	0.765367
Sme2.5_01521.1_g00015.1	13.9392	8.5671	18.7648	13.9482	8.74592	15.5538	13.048
Sme2.5_01521.1_g00007.1	2.05442	1.31396	6.73825	0.149357	2.04216	2.80231	1.25201
Sme2.5_01521.1_g00001.1	155.904	63.9172	187.693	63.6934	62.2504	164.392	120.022
Sme2.5_01515.1_g00007.1	35.2447	38.233	26.9396	39.0052	35.2068	27.6245	35.7439
Sme2.5_01513.1_g00005.1	29.6954	17.8998	43.9485	33.5496	15.8866	36.247	33.3464
Sme2.5_01509.1_g00011.1	13.8157	10.7387	15.6132	11.032	12.6138	15.4712	13.0524
Sme2.5_01505.1_g00001.1	26.203	14.5343	51.2744	20.4368	16.9613	32.0878	29.1472
Sme2.5_01501.1_g00009.1	54.3536	31.3106	67.9959	39.0325	39.313	53.8419	45.0031
Sme2.5_01499.1_g00003.1	24.0294	19.5136	26.8481	15.9614	21.3176	18.2272	23.0665
Sme2.5_01497.1_g00011.1	33.0346	30.7533	23.9324	32.5519	35.0792	34.1089	32.6306
Sme2.5_01489.1_g00002.1	8.7999	11.2946	6.46381	9.71768	10.3373	8.08729	8.84485
Sme2.5_01475.1_g00006.1	0.345087	1.86103	0.0470284	1.15586	0.724846	0.104182	0.923084
Sme2.5_01473.1_g00009.1	2.63683	2.88302	0.72778	2.97288	3.2914	0.531288	2.40286
Sme2.5_01464.1_g00004.1	9.28634	7.17023	14.3415	5.39388	6.24513	8.16619	6.33788
Sme2.5_01455.1_g00014.1	5.55988	4.01516	8.28225	3.87355	4.14765	4.98724	4.84822
Sme2.5_01455.1_g00006.1	1.90501	0.169611	8.79169	0.961137	0.0840945	1.42716	0.539113
Sme2.5_01455.1_g00005.1	22.4705	0.185898	102.708	18.423	0.155313	15.5283	6.94577
Sme2.5_01447.1_g00012.1	13.546	2.44342	25.2392	7.62523	3.04184	17.9327	12.0951
Sme2.5_01446.1_g00003.1	1.54961	1.37809	3.55909	1.94936	2.15724	2.85985	1.45177
Sme2.5_01445.1_g00018.1	1.68631	2.65801	0.943621	2.00005	2.53345	2.82658	3.12654
Sme2.5_01445.1_g00017.1	6.7228	5.24963	7.62734	4.36009	5.58224	6.85211	6.77652
Sme2.5_01445.1_g00016.1	8.96757	6.14093	16.4689	4.51489	5.60485	6.22736	2.97162
Sme2.5_01445.1_g00014.1	1.00122	0.566865	2.22623	0.779298	1.09085	1.54503	0.786203
Sme2.5_01445.1_g00003.1	0.729301	0.0260263	4.44796	1.23551	0.124032	2.13169	1.06807
Sme2.5_01445.1_g00001.1	12.2232	6.84819	15.9928	8.18576	9.73178	13.2348	13.3778
Sme2.5_01443.1_g00007.1	13.2648	18.1913	9.28045	15.7184	15.5115	12.6154	13.4037
Sme2.5_01442.1_g00010.1	0.847071	1.45376	13.8445	0.190471	6.29394	10.3399	2.07332
Sme2.5_01435.1_g00001.1	1.27701	0.925442	2.46949	0.40847	1.57118	2.88931	1.93133
Sme2.5_01431.1_g00006.1	84.2123	70.4108	99.8683	61.9349	69.0883	78.3053	59.8928
Sme2.5_01430.1_g00012.1	4.36807	1.15062	8.06853	3.80104	1.53506	6.145	4.92511
Sme2.5_01424.1_g00012.1	33.103	27.6728	43.8813	31.2314	25.0674	30.0344	33.8561
Sme2.5_01424.1_g00006.1	4.11109	2.60942	5.91437	3.11673	4.1108	4.96127	4.8557
Sme2.5_01423.1_g00003.1	1.08987	1.16177	3.63949	0.644853	0.935378	2.46519	0.919173
Sme2.5_01418.1_g00005.1	9.18232	11.7743	7.17656	10.644	11.0772	8.37592	11.7128
Sme2.5_01412.1_g00010.1	0.362494	0.376277	2.44413	0.0730293	0	0	0
Sme2.5_01411.1_g00003.1	10.397	7.8885	16.651	6.40072	7.26166	7.23125	4.90704
Sme2.5_01407.1_g00006.1	3.03968	1.36903	4.90979	1.49041	1.05143	3.63468	1.98086
Sme2.5_01407.1_g00005.1	6.11044	0.965094	13.7376	2.82957	0.373859	9.92894	1.75867
Sme2.5_01406.1_g00005.1	54.031	77.893	42.0643	78.383	68.8391	48.1699	65.9221
Sme2.5_01404.1_g00004.1	75.6655	69.4609	54.0375	64.95	80.8523	62.906	71.1547
Sme2.5_01402.1_g00013.1	10.765	5.90177	14.724	5.35301	7.1412	12.6887	10.3141
Sme2.5_01402.1_g00009.1	19.105	15.7028	28.9804	14.1234	23.125	28.1109	21.714
Sme2.5_01402.1_g00001.1	6.98487	5.9631	14.2297	5.50583	7.42295	14.0512	14.2011
Sme2.5_01401.1_g00009.1	2.78808	1.89445	21.3494	1.00987	1.58853	5.67476	1.08361
Sme2.5_01398.1_g00008.1	53.6935	36.318	53.1755	44.946	42.7911	65.2573	52.1887
Sme2.5_01398.1_g00005.1	20.011	13.4064	28.1123	10.4032	13.2066	12.2925	12.9378
Sme2.5_01385.1_g00008.1	3.67973	2.27036	6.66663	1.67486	3.61072	5.41827	2.57891
Sme2.5_01384.1_g00003.1	11.0468	12.3631	8.91006	12.6262	12.2411	9.8211	11.5341
Sme2.5_01379.1_g00016.1	27.552	23.9675	44.198	17.7622	28.4361	24.5629	24.2779
Sme2.5_01379.1_g00005.1	3.42064	1.0873	4.53238	1.66001	0.433236	1.95273	1.91483
Sme2.5_01374.1_g00007.1	6.13438	5.69093	16.4266	5.60054	5.10913	8.26433	4.80236
Sme2.5_01374.1_g00004.1	5.21435	3.62071	6.45502	3.79637	3.88488	5.70875	5.8707
Sme2.5_01373.1_g00003.1	7.68225	2.71129	10.7092	3.94323	3.58343	5.95505	4.97067
Sme2.5_01372.1_g00004.1	29.0092	48.9317	20.5785	48.9427	42.6869	18.4415	43.1028
Sme2.5_01372.1_g00003.1	2.21599	0.729593	4.95829	1.63159	1.51376	2.90012	1.58513
Sme2.5_01371.1_g00003.1	69.9537	45.2459	99.2579	58.3591	46.849	68.5331	76.5922
Sme2.5_01368.1_g00004.1	42.6252	33.3902	44.9082	39.358	32.9769	45.5802	41.3925
Sme2.5_01366.1_g00006.1	24.1792	34.9688	18.2074	34.1692	26.8345	17.575	24.9967
Sme2.5_01365.1_g00012.1	14.1695	7.20567	20.1422	8.84342	9.82017	16.0618	15.5407
Sme2.5_01363.1_g00011.1	13.7146	13.8469	8.07859	14.5868	14.4401	11.6839	14.6477
Sme2.5_01362.1_g00012.1	6.01459	2.4192	8.57946	3.5667	2.49657	4.43192	3.83051
Sme2.5_01362.1_g00009.1	100.143	105.365	142.674	103.272	91.7391	110.999	109.931
Sme2.5_01362.1_g00006.1	5.62555	5.64258	7.08088	4.43081	6.25596	8.08198	7.41926
Sme2.5_01361.1_g00003.1	3.3491	1.85131	10.6755	1.30714	0	0	0
Sme2.5_01346.1_g00010.1	2.61789	0.588463	6.53183	0.78437	0.685937	3.47593	1.41366
Sme2.5_01346.1_g00008.1	183.658	81.768	223.023	82.4374	124.516	230.011	136.383
Sme2.5_01340.1_g00004.1	16.3513	11.8873	17.1087	12.4412	13.5562	14.5814	12.7224
Sme2.5_01339.1_g00008.1	3.04168	3.86525	1.96822	3.23141	3.23038	3.18394	4.00807
Sme2.5_01339.1_g00005.1	13.4343	9.97005	17.0382	10.5202	10.2713	15.3425	12.6144
Sme2.5_01334.1_g00009.1	13.4511	19.4136	11.9988	16.5263	18.2966	9.51615	18.6143
Sme2.5_01333.1_g00002.1	13.434	10.5004	26.4904	5.4141	15.7433	17.5672	6.49202
Sme2.5_01332.1_g00009.1	9.13441	8.65745	15.9909	8.16961	6.82311	10.8796	7.66502
Sme2.5_01325.1_g00006.1	156.829	206.755	135.245	207.744	215.1	233.986	223.955
Sme2.5_01323.1_g00009.1	5.14414	3.55205	6.01114	3.73011	4.00592	5.59756	5.2206
Sme2.5_01323.1_g00008.1	14.8467	11.4735	17.5962	14.2014	12.1517	16.7285	16.4268
Sme2.5_01323.1_g00007.1	51.3403	51.9855	36.9576	55.5507	59.1704	53.4318	54.8709
Sme2.5_01322.1_g00006.1	32.4485	29.9342	35.801	27.6036	26.9276	32.4594	30.3981
Sme2.5_01314.1_g00004.1	23.2493	26.322	34.0749	26.1544	25.1754	27.6973	24.2763
Sme2.5_01307.1_g00008.1	48.7356	29.4028	45.0576	41.2212	32.6041	50.959	41.2878
Sme2.5_01273.1_g00005.1	3.39408	1.31814	4.77056	2.59708	0.815998	2.71174	2.12964
Sme2.5_01270.1_g00004.1	10.7779	8.39391	11.7234	8.90078	10.0704	12.2775	9.27874
Sme2.5_01241.1_g00002.1	1.97561	1.24603	3.82154	1.09335	1.46027	2.38702	2.09856
Sme2.5_01239.1_g00005.1	23.7881	22.1302	33.7508	22.7128	21.4459	24.6082	23.0979
Sme2.5_01239.1_g00002.1	135.681	134.691	212.856	129.555	169.558	225.49	121.759
Sme2.5_01238.1_g00005.1	5.67134	2.62378	9.09239	2.52678	3.89794	4.91406	6.09591
Sme2.5_01238.1_g00004.1	38.4343	47.3587	61.2993	32.0384	42.3814	40.2299	43.2769
Sme2.5_01236.1_g00005.1	15.7523	14.0006	21.0571	12.8676	13.1953	15.889	15.4159
Sme2.5_01236.1_g00004.1	22.3779	10.8055	24.0321	12.3933	12.6736	21.5908	23.3224
Sme2.5_01236.1_g00003.1	1.10992	1.52321	5.53293	2.2241	1.18115	3.40008	1.32838
Sme2.5_01232.1_g00008.1	21.2217	14.5135	25.1535	20.8617	10.0918	28.3402	26.4694
Sme2.5_01230.1_g00008.1	4.96415	4.53979	9.69967	4.12403	5.04247	7.46947	6.36811
Sme2.5_01226.1_g00005.1	11.4491	10.4782	15.9678	7.06353	10.4285	14.5862	11.4417
Sme2.5_01226.1_g00002.1	19.5834	15.0611	39.7248	11.3305	12.6244	16.2214	16.3555
Sme2.5_01224.1_g00001.1	7.71084	10.17	6.58526	9.34078	13.1436	11.3678	11.7125
Sme2.5_01223.1_g00010.1	35.8615	40.0214	16.2014	53.4708	47.2542	41.2772	57.9535
Sme2.5_01218.1_g00003.1	18.1014	20.7687	13.2492	18.0881	19.7592	13.8911	15.7892
Sme2.5_01217.1_g00008.1	26.4924	21.6441	28.4671	25.5001	22.1181	22.3837	19.3688
Sme2.5_01216.1_g00019.1	47.8846	42.9188	62.1296	38.7938	45.4771	65.4204	49.5481
Sme2.5_01202.1_g00008.1	10.694	11.5199	16.35	12.4886	10.1038	9.07283	9.59732
Sme2.5_01200.1_g00012.1	10.1309	6.85515	10.6209	6.58292	6.09335	8.68421	6.91173
Sme2.5_01196.1_g00013.1	12.4203	7.02315	20.4102	8.07929	9.54491	14.7985	10.9396
Sme2.5_01193.1_g00007.1	33.6641	26.2548	33.6567	26.2042	26.0973	27.047	29.4008
Sme2.5_01191.1_g00013.1	29.8793	11.4991	38.43	13.4552	14.2408	17.6566	13.847
Sme2.5_01191.1_g00003.1	2.47251	1.38575	5.23942	1.99508	1.42487	4.72151	4.63852
Sme2.5_01191.1_g00002.1	26.9986	6.29894	58.3943	15.6517	8.29097	42.1708	29.8218
Sme2.5_01185.1_g00006.1	4.10807	0.771	6.76783	1.34318	0.648716	3.65657	2.15972
Sme2.5_01183.1_g00024.1	25.7034	31.0712	18.1492	38.1191	29.0023	30.724	34.9798
Sme2.5_01183.1_g00013.1	30.6142	25.1167	38.2481	19.2526	29.5647	28.1336	26.8674
Sme2.5_01183.1_g00006.1	21.3172	16.7112	26.9573	19.8187	17.5733	21.7888	17.4759
Sme2.5_01181.1_g00008.1	4.99525	1.24296	9.46905	2.13557	0.725068	4.81251	2.63614
Sme2.5_01181.1_g00007.1	26.2528	27.0862	18.7043	25.2647	27.4237	25.3576	24.8473
Sme2.5_01177.1_g00003.1	0.762081	1.06217	2.81356	1.05909	1.37239	2.99309	0.947121
Sme2.5_01177.1_g00002.1	10.1147	8.72939	17.4043	7.58131	9.46676	10.9112	11.2659
Sme2.5_01175.1_g00016.1	16.982	7.7274	20.4357	8.66937	8.15279	14.5246	15.4964
Sme2.5_01173.1_g00007.1	17.3383	11.7576	17.6975	12.5507	9.39959	13.1343	11.7822
Sme2.5_01173.1_g00006.1	16.5952	11.8461	22.9039	8.61545	10.8006	15.0107	10.657
Sme2.5_01171.1_g00003.1	13.0465	6.59505	16.9742	9.62714	5.11396	8.84819	5.31117
Sme2.5_01171.1_g00001.1	3.0355	1.76765	4.49865	1.66973	1.62433	2.81696	2.13169
Sme2.5_01170.1_g00010.1	69.7564	60.8481	80.5597	60.5141	47.6575	59.5818	49.1922
Sme2.5_01169.1_g00004.1	7.7207	8.76389	4.70129	8.25964	7.47586	4.10505	7.20829
Sme2.5_01168.1_g00008.1	4.73197	6.01587	3.32731	5.93883	6.22251	4.74773	5.21474
Sme2.5_01168.1_g00004.1	15.8765	16.6797	11.3698	18.7342	16.2431	13.8587	15.3427
Sme2.5_01166.1_g00001.1	2.68728	2.65828	7.05706	2.69778	2.53179	4.13142	4.84489
Sme2.5_01162.1_g00007.1	5.47534	6.51711	2.83492	8.1035	6.20527	4.42856	4.88465
Sme2.5_01159.1_g00007.1	0.60897	0.565174	2.30491	0.199106	1.00508	2.88195	0.631365
Sme2.5_01158.1_g00021.1	12.3345	20.2691	70.6466	6.99898	14.3898	24.9783	4.7947
Sme2.5_01158.1_g00020.1	8.87773	9.2438	13.8671	11.4036	6.56986	7.44741	10.0376
Sme2.5_01158.1_g00014.1	4.74239	7.89815	35.8165	2.27499	6.23085	9.87713	1.22802
Sme2.5_01158.1_g00008.1	30.5728	21.6363	43.7547	16.4821	30.4436	35.8578	22.3726
Sme2.5_01158.1_g00007.1	27.4241	22.2451	26.3246	22.6882	22.1516	28.66	23.438
Sme2.5_01155.1_g00001.1	13.4507	11.5976	10.7371	12.9035	11.6872	13.417	15.128
Sme2.5_01139.1_g00007.1	10.3611	10.699	7.22188	10.7052	11.839	7.81817	12.1048
Sme2.5_01133.1_g00008.1	8.97944	9.28268	12.9361	8.359	8.79143	9.88382	7.82631
Sme2.5_01133.1_g00007.1	4.273	5.8231	8.73657	5.89562	4.33308	8.86575	4.97393
Sme2.5_01130.1_g00006.1	10.1179	12.1887	15.7853	11.3786	10.1948	12.5422	10.7397
Sme2.5_01122.1_g00002.1	26.664	21.2823	33.3708	23.4324	16.7081	33.1791	26.2197
Sme2.5_01119.1_g00005.1	16.6652	16.5106	17.5715	16.2346	16.3852	17.4766	15.8861
Sme2.5_01118.1_g00003.1	21.9027	21.9643	19.99	20.7278	22.3941	16.9547	20.6719
Sme2.5_01116.1_g00007.1	79.0498	36.294	77.1502	44.3999	50.2472	93.6815	75.0749
Sme2.5_01110.1_g00015.1	4.8442	3.82332	6.31245	4.05028	2.59723	3.70053	3.08903
Sme2.5_01110.1_g00013.1	1.44664	1.3536	2.95249	0.963881	0.618199	1.25656	1.11058
Sme2.5_01110.1_g00005.1	77.0802	71.0876	52.2444	81.467	73.1016	59.9418	64.8053
Sme2.5_01105.1_g00003.1	20.4169	15.8821	49.424	23.2829	25.6562	35.815	23.0997
Sme2.5_01104.1_g00004.1	32.7	31.9961	46.9272	25.4081	33.7528	35.3525	30.0544
Sme2.5_01102.1_g00006.1	156.871	198.455	69.4298	145.885	127.47	92.455	154.122
Sme2.5_01102.1_g00002.1	42.0384	33.3025	61.8388	33.3244	29.7387	36.857	37.4464
Sme2.5_01099.1_g00007.1	4.9231	4.54434	7.67989	4.67504	5.21423	4.36798	4.69737
Sme2.5_01099.1_g00006.1	12.3761	27.4216	9.98396	23.2645	17.3424	7.96947	5.8191
Sme2.5_01098.1_g00015.1	23.8738	14.7372	22.6093	15.6213	16.8588	22.9186	19.8262
Sme2.5_01096.1_g00009.1	41.6896	39.4781	43.1129	38.5856	38.5951	48.3698	40.6393
Sme2.5_01096.1_g00004.1	41.8482	35.7494	55.0628	39.3647	31.7174	41.6556	46.2071
Sme2.5_01095.1_g00010.1	62.8257	82.9551	44.7158	89.1836	48.6869	16.7525	42.0454
Sme2.5_01087.1_g00001.1	1.425	0.782613	5.64747	0.752987	0	0	0.0383572
Sme2.5_01085.1_g00004.1	4.41247	1.46837	7.59605	2.41015	0.692892	2.56955	1.64906
Sme2.5_01084.1_g00012.1	12.8443	19.1016	7.90522	17.0747	16.8721	9.6286	12.6947
Sme2.5_01082.1_g00011.1	45.0379	37.0588	66.5638	43.7867	51.5761	69.1989	49.9662
Sme2.5_01081.1_g00014.1	7.41773	8.29442	4.79454	8.2915	8.30982	4.96515	7.06153
Sme2.5_01078.1_g00015.1	3.88962	2.85305	11.436	6.98027	2.70188	4.4648	6.09441
Sme2.5_01078.1_g00012.1	21.3511	25.296	12.4054	24.2489	27.3244	25.7241	28.8825
Sme2.5_01077.1_g00019.1	13.2562	10.5743	16.2731	9.65303	11.1725	16.3118	12.8946
Sme2.5_01077.1_g00009.1	18.5084	23.8631	14.6519	21.2005	19.6012	15.455	19.1847
Sme2.5_01077.1_g00001.1	5.54275	11.3557	3.12103	7.33344	9.72266	7.28098	9.09013
Sme2.5_01075.1_g00003.1	28.3921	36.2203	19.3337	33.048	36.6217	20.9282	27.1476
Sme2.5_01074.1_g00011.1	13.2353	10.6593	44.7916	14.9039	15.701	26.0436	14.1741
Sme2.5_01074.1_g00009.1	4.13334	5.39402	25.7198	9.85785	9.53086	22.492	9.68375
Sme2.5_01074.1_g00005.1	2.85744	4.19268	10.6868	1.03042	3.94163	3.43086	1.78774
Sme2.5_01074.1_g00004.1	9.55726	9.05869	12.9773	7.4566	9.63966	10.7575	10.244
Sme2.5_01071.1_g00013.1	2.70343	1.87149	4.2912	2.16599	2.1939	3.32585	2.94612
Sme2.5_01071.1_g00010.1	7.95459	7.61917	43.7538	5.09563	17.794	35.737	12.3621
Sme2.5_01068.1_g00004.1	1.04567	0.632477	2.4305	0.137081	0.454799	0.988537	0.325951
Sme2.5_01060.1_g00010.1	30.3431	25.8402	20.5469	27.0574	27.5486	17.8993	23.9509
Sme2.5_01059.1_g00004.1	9.94693	10.1401	17.6466	10.2368	12.9684	11.9556	12.9756
Sme2.5_01059.1_g00003.1	68.3077	11.145	72.3083	40.2784	19.6968	70.8089	53.6353
Sme2.5_01059.1_g00002.1	0.782413	0.763084	3.37732	0.467986	0.924974	5.26491	0.415996
Sme2.5_01059.1_g00001.1	18.1991	18.4389	11.0421	21.645	16.8459	16.0268	18.189
Sme2.5_01058.1_g00005.1	62.467	54.5149	68.995	54.554	59.1794	66.0346	59.6391
Sme2.5_01056.1_g00003.1	8.79224	4.91507	10.0754	3.0387	6.00275	9.26491	5.74642
Sme2.5_01054.1_g00002.1	5.1535	9.8055	4.68449	9.99681	10.7081	3.26226	8.34341
Sme2.5_01046.1_g00008.1	47.3288	42.7326	70.1809	43.0402	42.6115	36.4323	47.981
Sme2.5_01041.1_g00012.1	24.8971	16.9476	33.4362	16.7669	21.4287	27.7479	22.7291
Sme2.5_01032.1_g00005.1	113.848	99.7584	189.523	117.646	96.162	145.984	110.067
Sme2.5_01032.1_g00001.1	9.67404	8.38039	12.58	6.65623	7.99864	12.4478	14.0565
Sme2.5_01031.1_g00007.1	6.53128	6.28452	9.82831	5.2371	5.35032	4.71357	4.50971
Sme2.5_01030.1_g00010.1	0.535767	0.457789	1.85137	0.833586	0	0.0121064	0
Sme2.5_01027.1_g00013.1	17.7518	20.9671	10.9914	23.1655	20.394	16.551	21.2155
Sme2.5_01027.1_g00010.1	37.3558	41.0124	30.1567	40.3352	38.0433	30.6869	36.0164
Sme2.5_01027.1_g00007.1	5.23432	6.33529	4.16271	6.39125	5.97334	4.86347	5.60815
Sme2.5_01027.1_g00003.1	3.26913	3.50565	11.4628	5.77187	3.86203	7.64858	7.67508
Sme2.5_01023.1_g00003.1	23.7347	20.4178	28.3704	26.7174	20.4827	32.4013	28.2285
Sme2.5_01022.1_g00009.1	9.26895	8.02839	13.8375	9.43571	9.36686	11.205	12.0157
Sme2.5_01013.1_g00013.1	4.13687	2.05043	6.5939	2.20066	3.66949	5.10228	2.44694
Sme2.5_01013.1_g00009.1	1.97155	1.56852	3.16337	0.502145	1.39595	1.70202	1.98947
Sme2.5_01013.1_g00006.1	12.2911	11.5699	15.8251	11.5458	10.7911	13.4452	12.9629
Sme2.5_01011.1_g00004.1	0.423514	0	3.28261	0.339214	0	0.843334	0.2642
Sme2.5_01011.1_g00003.1	5.18085	3.67985	6.80926	5.17179	3.02285	5.79265	5.49026
Sme2.5_01005.1_g00014.1	9.67489	7.29437	22.2469	7.37185	12.208	18.4999	10.9803
Sme2.5_01001.1_g00002.1	3.9474	1.96767	5.31636	1.77969	2.46077	2.60568	1.4775
Sme2.5_00996.1_g00003.1	5.11497	4.87881	6.84712	4.11902	5.81759	5.22726	5.1643
Sme2.5_00994.1_g00006.1	41.2028	32.0122	55.1619	39.8915	29.1954	37.2753	37.558
Sme2.5_00990.1_g00003.1	10.9267	10.3066	15.1906	9.02657	9.50249	12.1693	12.7075
Sme2.5_00988.1_g00003.1	2.06632	3.23974	0.671746	2.95861	2.88973	1.24153	1.40207
Sme2.5_00983.1_g00014.1	912.651	896.628	1381.13	882.535	760.979	979.949	784.541
Sme2.5_00983.1_g00010.1	8.53602	5.69933	15.424	6.42033	6.75622	11.0406	11.6053
Sme2.5_00983.1_g00002.1	44.557	40.3998	34.7161	42.0754	41.3506	44.0475	41.7065
Sme2.5_00981.1_g00004.1	23.093	19.3192	26.4091	18.9854	13.1857	19.1981	15.367
Sme2.5_00978.1_g00011.1	17.4652	6.44226	26.5997	11.4828	11.2528	21.8033	24.5062
Sme2.5_00977.1_g00006.1	15.167	11.1281	28.3941	10.3518	11.4807	17.3463	12.5159
Sme2.5_00977.1_g00002.1	59.4939	47.6235	73.5335	62.578	55.5444	58.3292	64.9218
Sme2.5_00972.1_g00008.1	0.985989	1.43774	2.81051	1.62072	1.96774	2.08412	1.97663
Sme2.5_00972.1_g00003.1	24.3604	20.3618	29.5004	19.7523	18.8733	21.7652	25.1815
Sme2.5_00970.1_g00011.1	110.075	102.778	150.698	90.8224	101.773	159.761	121.096
Sme2.5_00968.1_g00010.1	41.5646	58.2324	19.9673	62.3411	66.5675	34.3118	53.8123
Sme2.5_00968.1_g00009.1	30.5076	23.6974	39.1737	27.1941	27.6035	41.0928	29.517
Sme2.5_00968.1_g00001.1	61.6544	61.7634	47.0493	60.0011	56.3982	50.5225	56.8832
Sme2.5_00956.1_g00012.1	1.2343	2.16442	2.09455	1.01953	1.21513	3.45141	0.934717
Sme2.5_00956.1_g00010.1	6.6597	5.89006	11.9243	6.61073	8.02864	9.4215	5.21901
Sme2.5_00956.1_g00005.1	12.5296	25.4058	13.6678	28.8452	15.2729	8.43885	16.0646
Sme2.5_00954.1_g00003.1	48.9915	27.018	80.904	30.033	25.746	33.9802	24.5498
Sme2.5_00950.1_g00010.1	1.88145	0.446227	3.17245	0.918117	0.353824	0.838371	0.915047
Sme2.5_00950.1_g00007.1	41.3995	39.1912	53.8514	39.1041	36.0695	42.0841	37.4787
Sme2.5_00950.1_g00004.1	91.6414	85.0331	74.226	93.2403	85.8206	71.1521	81.6434
Sme2.5_00946.1_g00007.1	22.1484	10.2721	33.5075	12.9725	17.9345	33.9334	34.6354
[truncated: 922 more rows]

## Sheet: Table S5
Supplement Table S5. Genes in darkgreen module
red labeled are hub genes
GeneID	MLa_group_fpkm	MLb_group_fpkm	MH_group_fpkm	MZ_group_fpkm	CL_group_fpkm	CH_group_fpkm	CZ_group_fpkm
novel.1941	35.309	28.4443	22.0427	40.848	26.6445	21.3902	31.7078
novel.213	21.1198	17.4221	13.7842	24.2859	16.2641	12.8714	21.6461
Sme2.5_00049.1_g00002.1	19.8962	15.9334	13.7052	19.1361	14.4375	13.2816	18.4216
Sme2.5_00125.1_g00014.1	48.1212	37.1654	32.0733	49.8643	36.7635	28.5156	40.7355
Sme2.5_00420.1_g00003.1	37.0886	29.3038	24.9769	44.2645	27.5354	25.6538	40.1403
Sme2.5_00519.1_g00006.1	117.02	103.343	78.8062	119.237	86.6192	80.3611	100.487
Sme2.5_00653.1_g00014.1	87.9671	80.2133	55.4699	93.198	73.7505	60.4719	86.4226
Sme2.5_02596.1_g00004.1	19.9431	14.9683	11.1591	18.7602	13.5775	12.8118	18.0491
Sme2.5_02650.1_g00008.1	101.629	91.6706	55.0834	125.953	88.7373	75.2295	119.07
Sme2.5_02996.1_g00005.1	60.7349	49.4671	45.6684	55.8379	50.3897	48.6952	57.9192
Sme2.5_03250.1_g00003.1	24.0902	16.2131	13.8653	19.558	18.0965	16.1165	21.4418
Sme2.5_03826.1_g00002.1	5.55255	6.25465	12.4582	3.2686	7.84537	9.2151	4.98675
Sme2.5_05247.1_g00003.1	16.2125	14.2569	10.9587	17.6397	14.5208	11.1105	16.8129
Sme2.5_05299.1_g00005.1	106.965	97.2181	68.7095	135.039	87.9284	67.932	112.605
Sme2.5_06013.1_g00002.1	17.8378	17.7904	27.7523	14.4375	23.403	26.0839	19.121
Sme2.5_06460.1_g00004.1	35.96	30.2423	21.7685	36.0243	27.8058	23.0478	32.3535
novel.1087	11.9941	9.98815	8.54527	9.00375	13.8828	8.67342	16.8009
novel.1610	13.8789	17.4986	17.8561	14.8487	18.0765	17.9551	15.2344
novel.2	5.2887	7.06066	7.88319	5.06431	6.18207	7.61699	6.75667
novel.2325	11.9847	16.1608	25.933	7.94777	17.3325	27.865	11.3674
novel.2386	21.9612	17.0364	13.6885	22.2815	18.5886	15.8201	21.0138
novel.664	32.3378	25.7849	21.5097	34.4442	28.7141	20.7076	27.836
novel.844	31.5719	26.182	23.6973	26.5817	30.1566	25.5907	32.279
novel.971	42.5717	30.3076	25.5668	34.782	30.1026	31.4787	36.9369
Sme2.5_00001.1_g00007.1	4.69419	5.49915	7.16184	4.22632	5.39281	5.92129	4.951
Sme2.5_00001.1_g00012.1	56.5563	47.6466	41.5393	53.0057	52.9296	53.1722	58.2442
Sme2.5_00008.1_g00029.1	24.4376	25.202	14.1159	31.334	21.1761	18.6753	22.7242
Sme2.5_00022.1_g00010.1	34.6639	28.0378	23.3058	30.826	28.9183	32.2024	30.8094
Sme2.5_00024.1_g00004.1	7.75602	5.95306	3.81241	8.41668	5.35506	5.9422	5.20165
Sme2.5_00030.1_g00001.1	39.4668	34.1627	32.8833	39.3837	35.1263	30.3794	38.3978
Sme2.5_00033.1_g00011.1	34.0561	33.0421	24.2746	38.9146	27.5252	26.2646	36.6884
Sme2.5_00042.1_g00011.1	13.5077	17.2012	18.3906	11.2276	14.409	18.1146	13.8382
Sme2.5_00049.1_g00013.1	24.0989	23.9456	17.4641	22.0017	21.3827	18.7161	26.872
Sme2.5_00049.1_g00023.1	21.3195	21.9595	16.4241	26.9565	19.8618	16.9846	22.0139
Sme2.5_00104.1_g00001.1	72.5917	62.4223	54.826	60.1005	60.591	56.476	62.4133
Sme2.5_00106.1_g00009.1	106.278	87.3574	79.4867	96.3711	88.4495	81.4551	86.1299
Sme2.5_00114.1_g00008.1	4.65474	4.5869	3.15683	5.71192	3.80236	3.61624	5.19637
Sme2.5_00125.1_g00007.1	17.2568	15.2298	12.6657	15.053	16.6388	11.6481	17.9107
Sme2.5_00151.1_g00012.1	27.6067	19.2849	20.1623	22.5892	20.637	19.826	28.6701
Sme2.5_00165.1_g00010.1	43.3986	38.0615	31.7866	39.0125	38.9076	39.5988	46.3315
Sme2.5_00169.1_g00012.1	26.0014	26.3495	19.3012	28.9839	20.1075	18.0487	29.6976
Sme2.5_00171.1_g00012.1	30.8929	28.2614	19.9783	24.1546	25.6043	19.2952	26.2865
Sme2.5_00183.1_g00016.1	189.076	141.902	140.887	176.551	167.592	142.837	174.238
Sme2.5_00205.1_g00019.1	8.42491	4.60138	4.16938	6.01445	3.80157	3.70074	5.43721
Sme2.5_00228.1_g00005.1	18.3265	11.9219	9.10066	12.9624	18.2264	14.0064	21.7378
Sme2.5_00236.1_g00008.1	43.4349	35.5718	32.6855	38.1838	38.591	34.5106	39.4873
Sme2.5_00237.1_g00004.1	27.4122	20.2005	22.5973	27.0486	23.0596	22.1454	25.9332
Sme2.5_00237.1_g00017.1	116.992	99.5526	82.8563	99.9945	95.8841	88.3436	89.3579
Sme2.5_00298.1_g00001.1	12.6232	9.75137	5.96904	14.016	8.54515	8.33343	9.89008
Sme2.5_00298.1_g00014.1	6.84502	5.08208	2.70886	9.47801	3.95486	4.0514	4.84236
Sme2.5_00326.1_g00006.1	16.475	14.9715	12.1189	17.1602	13.3708	12.9133	17.2344
Sme2.5_00333.1_g00012.1	1.93057	4.36714	4.9089	4.1907	3.13293	3.54895	1.67346
Sme2.5_00341.1_g00006.1	24.583	20.3435	15.8657	24.2255	20.568	15.0321	23.719
Sme2.5_00371.1_g00002.1	9.16531	8.15938	17.5362	6.11633	12.2422	13.397	8.26537
Sme2.5_00377.1_g00009.1	145.462	114.752	103.263	124.682	114.959	106.048	117.821
Sme2.5_00381.1_g00010.1	59.1347	44.6689	38.2047	50.7611	51.6239	47.3724	58.9142
Sme2.5_00398.1_g00021.1	40.9605	34.1569	31.1414	35.9295	32.8949	33.3951	39.5573
Sme2.5_00495.1_g00006.1	14.0631	10.3277	10.8356	12.7999	10.9022	11.2543	12.4048
Sme2.5_00502.1_g00010.1	123.717	102.918	100.974	119.514	109.297	100.328	105.266
Sme2.5_00528.1_g00026.1	14.2746	12.8079	8.43593	11.2736	14.9836	9.29066	14.7644
Sme2.5_00547.1_g00002.1	64.8238	59.7039	39.8573	65.3402	50.9564	48.7252	66.091
Sme2.5_00577.1_g00013.1	47.6865	40.2849	31.0771	35.355	40.1184	35.801	42.8807
Sme2.5_00632.1_g00012.1	25.5007	19.0114	17.0005	20.619	17.845	17.4428	21.0612
Sme2.5_00646.1_g00009.1	38.897	23.3912	22.4039	36.8967	24.066	23.9325	29.6636
Sme2.5_00646.1_g00012.1	12.2451	8.74852	7.38378	9.22123	9.09357	7.00548	12.4695
Sme2.5_00671.1_g00008.1	3.43672	3.13019	2.03138	3.93775	3.24467	1.80846	3.5647
Sme2.5_00681.1_g00002.1	17.8351	17.1609	12.8654	20.7157	15.8485	11.8839	18.1338
Sme2.5_00681.1_g00010.1	14.374	12.6003	10.573	15.6163	10.9838	10.5891	14.1385
Sme2.5_00723.1_g00010.1	20.2992	16.7607	12.828	19.3752	19.038	14.0438	23.9039
Sme2.5_00737.1_g00008.1	106.758	85.678	62.5987	90.7871	87.1206	76.3662	88.7695
Sme2.5_00749.1_g00001.1	26.9053	20.0718	18.1007	25.5819	24.2705	20.2697	29.0584
Sme2.5_00779.1_g00014.1	27.7344	26.1264	19.2087	26.5657	20.7532	19.58	28.3704
Sme2.5_00785.1_g00004.1	16.4606	14.8243	13.3084	16.1083	15.6162	13.5583	18.2101
Sme2.5_00789.1_g00018.1	12.2429	9.43151	9.21401	9.58079	13.4228	9.74207	14.8169
Sme2.5_00827.1_g00012.1	54.7507	41.7063	41.0654	44.6264	42.0919	43.3883	51.2637
Sme2.5_00843.1_g00004.1	42.27	32.4523	20.5158	33.0442	39.1082	27.0516	42.1185
Sme2.5_00858.1_g00004.1	18.7598	12.3766	12.584	15.0632	12.716	13.3633	17.2953
Sme2.5_00917.1_g00008.1	46.5911	36.0539	30.7454	38.6526	39.006	38.7469	42.7821
Sme2.5_00995.1_g00008.1	14.723	13.2468	8.9291	15.2161	11.6613	10.1555	14.4812
Sme2.5_01002.1_g00002.1	27.2854	19.4106	21.7778	23.5658	19.3298	21.1816	25.1126
Sme2.5_01082.1_g00012.1	25.5848	22.5784	16.6997	24.2421	20.4811	18.6237	24.2713
Sme2.5_01103.1_g00001.1	57.6299	47.4907	40.7573	53.3263	51.3306	46.0357	46.8152
Sme2.5_01145.1_g00006.1	17.4769	16.3725	9.83388	18.5021	16.0426	12.4739	19.6188
Sme2.5_01179.1_g00011.1	10.728	12.4063	16.6126	7.41644	14.0214	14.412	9.3714
Sme2.5_01406.1_g00001.1	971.533	864.978	716.667	932.871	935.788	829.247	846.815
Sme2.5_01424.1_g00010.1	14.2358	10.2672	11.1867	10.8416	11.5611	11.3988	15.5975
Sme2.5_01458.1_g00005.1	22.0773	22.022	14.701	24.7351	20.9038	15.1369	22.0885
Sme2.5_01459.1_g00007.1	25.4066	22.1266	18.5739	24.672	24.8869	20.5176	29.8573
Sme2.5_01644.1_g00006.1	76.8727	73.7675	57.0982	83.1644	62.63	60.0166	68.0182
Sme2.5_01868.1_g00001.1	62.6043	46.6092	43.0986	51.4909	47.974	44.9193	54.5109
Sme2.5_01937.1_g00002.1	8.71639	7.69255	4.95102	10.4676	6.85327	5.90869	9.80632
Sme2.5_02014.1_g00009.1	7.54959	9.62437	11.5458	7.81953	7.7812	9.95102	5.26143
Sme2.5_02051.1_g00006.1	6.75247	4.69087	4.68329	8.57836	4.86482	2.79989	5.96327
Sme2.5_02121.1_g00003.1	13.5314	10.6651	9.69815	12.279	12.6421	10.0617	13.3063
Sme2.5_02142.1_g00005.1	108.108	79.6179	64.3939	83.1952	91.6585	72.2047	100.845
Sme2.5_02188.1_g00007.1	16.57	13.4988	11.9056	15.9027	13.4904	11.4359	16.0281
Sme2.5_02192.1_g00001.1	158.385	136.255	112.38	124.934	133.809	113.185	119.38
Sme2.5_02192.1_g00006.1	3.6169	4.71324	5.02611	3.05893	4.18189	5.53249	4.04745
Sme2.5_02195.1_g00005.1	35.7268	33.88	28.1035	41.2444	30.8534	26.3538	33.8809
Sme2.5_02297.1_g00004.1	2.87029	4.2032	6.64283	1.61267	3.13466	5.84314	3.70101
Sme2.5_02343.1_g00007.1	67.074	62.0785	52.8525	63.2499	59.0533	56.0724	64.6528
Sme2.5_02352.1_g00008.1	24.7787	16.7586	18.3283	22.4088	19.2423	17.1339	25.4855
Sme2.5_02364.1_g00009.1	16.7357	16.4977	25.7756	12.543	20.649	20.4589	14.5553
Sme2.5_02409.1_g00004.1	29.1251	20.5164	21.7734	27.3308	20.2965	20.1618	25.4779
Sme2.5_02508.1_g00003.1	18.4613	11.8379	12.3009	13.6505	12.6096	13.5077	21.1549
Sme2.5_02635.1_g00005.1	31.7972	31.1286	23.6256	31.8305	27.7129	26.4218	31.3344
Sme2.5_02758.1_g00003.1	23.2312	18.0387	15.6993	20.0805	19.4588	15.1804	22.5958
Sme2.5_03020.1_g00006.1	101.005	88.3006	66.1207	98.6697	85.6586	81.1247	85.4019
Sme2.5_03041.1_g00005.1	33.1116	22.8799	19.7077	33.824	21.892	23.4289	26.6277
Sme2.5_03086.1_g00004.1	3.22029	4.3791	6.65261	3.93827	5.02828	4.67945	4.1139
Sme2.5_03248.1_g00002.1	63.1535	42.5999	43.5124	54.8595	58.9462	56.432	64.1321
Sme2.5_03303.1_g00004.1	10.3894	11.9679	16.92	9.39773	15.0656	12.9411	10.3153
Sme2.5_03342.1_g00004.1	28.8159	25.732	20.9324	26.3065	24.6996	23.3074	24.6139
Sme2.5_03401.1_g00004.1	46.6652	41.7087	33.4043	40.0599	41.4853	33.6954	40.8853
Sme2.5_03549.1_g00001.1	10.5093	8.41972	8.25355	9.70761	9.18773	9.08386	11.1669
Sme2.5_03555.1_g00001.1	1.22867	2.62321	2.91494	1.59155	1.33337	1.94223	0.806107
Sme2.5_03602.1_g00006.1	28.1938	23.6599	20.4227	23.7389	26.4552	23.2313	25.1305
Sme2.5_03632.1_g00003.1	7.56048	9.28356	11.6819	5.88541	9.35385	10.7349	6.83985
Sme2.5_03772.1_g00004.1	14.6604	11.3978	10.9204	13.2723	12.7002	9.68972	14.7788
Sme2.5_03877.1_g00007.1	100.461	72.6484	65.8691	94.8951	72.6765	82.4711	89.0195
Sme2.5_03930.1_g00005.1	15.0695	14.3364	10.4765	12.6161	13.5049	13.6002	18.56
Sme2.5_03955.1_g00005.1	27.1459	22.6886	21.5226	27.836	24.3887	19.927	25.4936
Sme2.5_03977.1_g00002.1	163.257	128.73	116.193	148.773	136.428	114.404	138.227
Sme2.5_04141.1_g00004.1	0.660764	1.84075	4.31571	0.333592	2.00327	3.91601	0.966944
Sme2.5_04425.1_g00004.1	16.4056	24.5128	45.2736	10.8621	28.0528	41.802	26.046
Sme2.5_04541.1_g00004.1	15.9258	14.2638	11.5341	14.9849	13.3117	12.923	15.0136
Sme2.5_04624.1_g00005.1	16.2217	14.0584	12.7331	16.2527	13.0441	12.5016	14.8058
Sme2.5_04745.1_g00004.1	24.1769	18.9497	20.6155	23.7535	20.3186	21.4516	23.473
Sme2.5_04932.1_g00002.1	22.4627	21.7979	18.3865	22.7844	19.134	19.5948	22.8533
Sme2.5_04941.1_g00001.1	13.1348	9.85615	9.08714	10.6815	11.4361	10.3115	10.8704
Sme2.5_05075.1_g00004.1	18.2258	14.0493	12.0899	16.3284	14.8472	12.4213	15.4665
Sme2.5_05507.1_g00004.1	30.6776	18.7137	17.3557	22.7468	21.0988	19.8456	27.2382
Sme2.5_05759.1_g00004.1	81.0455	56.9513	52.8241	68.3643	72.3819	68.6312	91.1332
Sme2.5_05854.1_g00003.1	3.89289	6.15664	6.77539	3.15544	6.34407	6.62703	4.79912
Sme2.5_05882.1_g00002.1	22.2155	13.7388	15.575	16.5418	20.4376	18.0563	24.0366
Sme2.5_05984.1_g00001.1	21.9901	17.8087	14.0264	15.8321	20.0204	16.0551	23.0456
Sme2.5_05984.1_g00002.1	7.84748	9.19183	11.0737	7.97908	9.15383	9.89579	8.06428
Sme2.5_06246.1_g00003.1	39.5199	23.3174	25.9108	28.1873	26.4032	26.7685	47.1982
Sme2.5_06370.1_g00001.1	7.08802	7.22818	3.82612	9.44828	6.36204	4.32242	7.96676
Sme2.5_06427.1_g00002.1	2.67859	3.53787	4.583	2.4702	3.16288	3.50368	2.47783
Sme2.5_06600.1_g00004.1	33.6382	26.8155	21.5648	29.0623	28.342	27.15	32.9803
Sme2.5_06663.1_g00008.1	23.6875	20.3736	17.5057	19.381	22.7408	19.6903	24.8372
Sme2.5_06832.1_g00003.1	32.3112	24.7425	23.6851	27.9737	20.5899	25.1821	29.8076
Sme2.5_06863.1_g00003.1	5.06936	6.55237	8.52505	3.09824	6.65153	8.10476	3.57822
Sme2.5_07274.1_g00002.1	24.2476	20.0108	17.6633	23.313	21.4089	19.5463	29.0594
Sme2.5_07370.1_g00002.1	59.9893	59.9566	71.2997	52.4566	66.5183	71.8743	52.2346
Sme2.5_07409.1_g00002.1	6.17473	8.81203	7.93872	4.447	6.59545	9.15928	7.4841
Sme2.5_07634.1_g00001.1	8.34309	6.14036	4.28998	6.79667	5.7623	5.01209	7.72139
Sme2.5_08558.1_g00003.1	7.98265	5.52498	1.77048	4.00489	4.59944	1.74981	3.49273
Sme2.5_09259.1_g00001.1	14.2314	11.9265	10.0165	14.6802	10.7004	10.5014	11.597
Sme2.5_09690.1_g00003.1	18.4258	14.3638	15.1145	17.7752	16.6353	13.4543	20.3606
Sme2.5_09716.1_g00001.1	13.5236	10.2571	9.10529	11.7065	10.4623	8.75474	10.8013
Sme2.5_10623.1_g00002.1	17.4376	15.2609	13.9966	17.0178	15.2876	13.6523	17.0534
Sme2.5_11570.1_g00001.1	26.4024	19.3486	18.8617	20.1117	23.4844	16.9984	31.3699
Sme2.5_13298.1_g00001.1	2.16099	2.35314	3.75874	1.33647	3.12575	3.42249	1.93048
Sme2.5_14016.1_g00001.1	15.4841	12.3368	7.88498	14.1809	10.7024	9.0893	11.6236
Sme2.5_14901.1_g00003.1	81.3789	69.128	53.7304	70.3934	62.5634	58.5631	77.6667
Sme2.5_23611.1_g00001.1	69.8141	57.3857	49.69	69.3338	51.615	49.806	60.4366
Sme2.5_25137.1_g00001.1	719.702	535.754	491.663	592.954	576.258	505.165	609.486
Sme2.5_25432.1_g00001.1	14.3876	11.5893	10.5973	14.2729	12.3647	11.5605	11.4531

## Sheet: Table S6
Supplement Table S6. Genes in cyan module
red labeled are hub genes
GeneID	MLa_group_fpkm	MLb_group_fpkm	MH_group_fpkm	MZ_group_fpkm	CL_group_fpkm	CH_group_fpkm	CZ_group_fpkm
Sme2.5_30331.1_g00001.1	0.0212328	0.0157618	0.0207501	0.0421352	4.05133	2.59385	2.56225
Sme2.5_19996.1_g00001.1	0.682698	0.585561	0.103272	0.612983	7.38821	5.54247	6.39552
Sme2.5_19446.1_g00002.1	0.390563	0.337892	0.308915	0.533559	1.97288	1.96714	2.01369
Sme2.5_18314.1_g00001.1	0.505422	1.37404	0.716699	0.39361	17.9846	16.5797	18.4957
Sme2.5_16214.1_g00003.1	0.181403	0.128704	0.298751	0.34713	8.00284	9.88087	9.76168
Sme2.5_13391.1_g00001.1	0	0	0.0229256	0	8.88883	6.44947	7.85938
Sme2.5_12441.1_g00001.1	0.351464	1.123	0.975548	0.403128	12.9887	7.53229	9.78775
Sme2.5_10056.1_g00002.1	4.4372	2.70888	2.99923	4.55867	21.314	30.914	30.3558
Sme2.5_09741.1_g00004.1	0	0	0	0	6.0599	5.52584	8.39767
Sme2.5_09741.1_g00003.1	0	0.0256919	0.0234887	0.0233507	9.86305	7.87807	10.9285
Sme2.5_09741.1_g00002.1	0.543794	0	0.47632	0.620773	18.8514	14.7716	21.2318
Sme2.5_09656.1_g00002.1	23.7915	22.3756	22.0438	20.6848	40.4502	44.5176	41.0413
Sme2.5_09630.1_g00002.1	0	0	0	0	3.13789	2.48334	3.62048
Sme2.5_09386.1_g00005.1	12.5322	13.5047	14.0659	11.3011	0.029826	0.0191624	0
Sme2.5_08976.1_g00002.1	72.8821	47.086	64.7757	53.7955	0.0545545	0.0726772	0.0664002
Sme2.5_08654.1_g00006.1	11.8424	14.0014	12.552	8.33428	27.788	26.0244	27.8937
Sme2.5_08341.1_g00002.1	1.54908	0.766016	1.09809	0.704609	8.99808	11.0631	8.71582
Sme2.5_07763.1_g00003.1	0	0	0	0	7.22082	7.14331	8.4452
Sme2.5_07763.1_g00002.1	7.0026	8.41571	2.76401	3.39138	31.0041	33.8759	32.3814
Sme2.5_07752.1_g00003.1	10.2063	12.6024	8.94714	9.3719	0	0.0323844	0.00640751
Sme2.5_07471.1_g00002.1	7.96369	7.0163	6.96338	5.961	0	0.00599343	0.00604187
Sme2.5_07080.1_g00006.1	0	0	0	0	2.07142	2.04869	1.95474
Sme2.5_07080.1_g00004.1	16.6977	17.2041	13.7573	14.4969	40.0376	32.2825	36.514
Sme2.5_06753.1_g00002.1	51.4576	47.3679	41.5337	45.8991	0	0.0622169	0.0437073
Sme2.5_05469.1_g00009.1	9.03434	8.91643	9.74292	8.97754	0	0.0139596	0
Sme2.5_05384.1_g00002.1	0	0	0	0	13.8375	9.02834	9.37936
Sme2.5_04110.1_g00011.1	15.2064	12.7111	17.9133	12.7869	0	0	0.0770341
Sme2.5_03344.1_g00004.1	13.9557	12.0176	15.2711	10.2054	0	0	0
Sme2.5_03333.1_g00002.1	25.1907	28.1525	29.2386	25.0179	0.13257	0.06919	0.0331095
Sme2.5_03104.1_g00005.1	4.27884	1.07624	4.69989	3.56505	47.2864	36.1528	52.9445
Sme2.5_02585.1_g00004.1	10.3843	10.6369	10.3721	9.93329	2.69603	3.43526	2.48905
Sme2.5_02514.1_g00001.1	0.118998	0.0436712	0.0392795	0.367626	2.25295	2.21968	2.38711
Sme2.5_02433.1_g00018.1	0.0331096	0.0529459	0	0	1.55594	1.68167	1.63225
Sme2.5_02346.1_g00004.1	0.739875	1.00166	0.854616	0.78481	17.7949	11.8799	16.1524
Sme2.5_02308.1_g00013.1	3.85674	3.72569	4.79971	4.34861	0	0	0
Sme2.5_01618.1_g00010.1	35.8165	30.15	34.913	29.8614	74.011	89.0812	85.7251
Sme2.5_01567.1_g00001.1	0.0280938	0	0.0304534	0.0278406	46.6895	26.7808	27.6358
Sme2.5_01494.1_g00006.1	63.6004	54.7492	65.9787	68.3939	26.6883	24.4641	25.9856
Sme2.5_01319.1_g00005.1	3.66399	3.49149	4.66262	3.62074	0	0.00734898	0
Sme2.5_01084.1_g00014.1	0	0	0.025138	0.0245204	32.2216	35.1337	27.8127
Sme2.5_01080.1_g00002.1	0	0	0.0732084	0.0465038	25.6939	19.1762	21.5629
Sme2.5_00889.1_g00001.1	28.7775	14.3928	19.7241	15.974	219.27	265.982	285.083
Sme2.5_00592.1_g00003.1	2.52597	2.64763	3.05043	2.11905	0	0.00413745	0
Sme2.5_00448.1_g00015.1	0	0	0.0148907	0.00725671	12.323	10.5202	11.782
Sme2.5_00403.1_g00007.1	0	0.0132295	0	0.0180359	1.7126	1.7987	1.45148
Sme2.5_00347.1_g00001.1	0.0173066	0.129545	0.145321	0.17583	6.0224	6.40233	6.36599
Sme2.5_00169.1_g00020.1	0	0	0	0.0302366	5.73491	7.73556	8.84093
Sme2.5_00058.1_g00007.1	29.5328	22.6299	29.9364	28.0991	62.7621	68.4133	72.9691
novel.3715	0	0	0.0117669	0	17.9329	14.5829	14.0989
novel.2180	0	0.0262855	0	0	35.0288	39.2704	32.9484
novel.2001	0	0.0225964	0	0	9.34361	5.82504	9.01819
novel.158	119.637	77.2885	115.954	82.4149	0.545817	0.40419	1.0286
Sme2.5_32189.1_g00001.1	27.556	11.4849	25.5352	24.0787	7.52098	9.30616	14.2577
Sme2.5_31744.1_g00001.1	2.47865	2.90738	3.36334	3.38189	0	0.160541	0.155442
Sme2.5_30944.1_g00001.1	6.155	6.97704	11.0453	6.52852	36.854	23.2743	15.3315
Sme2.5_30592.1_g00001.1	0	0.0986062	0.0270615	0	4.04837	3.21797	4.5339
Sme2.5_30558.1_g00001.1	1.35821	1.70706	1.34991	1.58711	0.0970621	0	0
Sme2.5_30457.1_g00001.1	10.5858	10.2588	11.0631	8.60115	0	0	0.0198918
Sme2.5_29992.1_g00001.1	6.2576	5.44547	7.55558	7.16401	1.91621	1.67869	2.0074
Sme2.5_29795.1_g00001.1	20.3841	13.4803	19.0249	16.4554	11.4581	13.7597	13.3783
Sme2.5_28787.1_g00001.1	24.1914	14.6781	35.4067	28.7133	5.02414	8.62399	8.55322
Sme2.5_28363.1_g00001.1	4.55859	2.55458	6.4738	4.72568	0	0.692016	1.85834
Sme2.5_28033.1_g00001.1	8.08437	9.11546	7.54958	5.63811	0	0	0
Sme2.5_27647.1_g00001.1	1.23994	1.66278	1.50451	1.38406	0	0	0
Sme2.5_27381.1_g00001.1	0.174687	0	0	0.591279	5.92544	8.07255	12.0488
Sme2.5_27286.1_g00001.1	0	0.258577	0.0321854	0.357042	2.10219	2.784	6.26272
Sme2.5_26554.1_g00001.1	7.72128	2.8859	5.35338	6.5681	0	0	0
Sme2.5_25992.1_g00001.1	61.6823	41.0076	72.597	39.8135	4.9652	0.185182	0.151838
Sme2.5_25926.1_g00001.1	8.58731	6.86549	6.31585	6.12556	0	0	0
Sme2.5_25116.1_g00001.1	1.56048	0.969205	0.551455	1.45439	0.0572744	0.0249638	0.059606
Sme2.5_24856.1_g00001.1	1.84501	3.59606	1.38667	1.692	4.62522	3.3266	3.79132
Sme2.5_24680.1_g00002.1	0	0.0533124	0.429282	0.0696015	14.672	7.69552	9.69823
Sme2.5_24680.1_g00001.1	0.0213739	0	0	0.0196828	3.86816	2.35576	3.2285
Sme2.5_24486.1_g00001.1	4.97174	2.92849	2.46065	2.25564	0.0404386	0.221158	0.0517876
Sme2.5_24202.1_g00001.1	14.8183	13.3506	13.9399	19.9619	1.78173	0.985133	1.00912
Sme2.5_23184.1_g00001.1	6.78303	0	8.35259	3.61569	20.241	14.5133	14.4615
Sme2.5_23077.1_g00001.1	2.08599	6.45643	1.49314	2.86565	9.10577	6.17908	6.50501
Sme2.5_22868.1_g00001.1	1.8933	1.00396	0.841549	1.71524	2.29696	2.40962	3.67847
Sme2.5_22488.1_g00001.1	8.21744	16.1835	9.39267	10.748	20.9642	20.9166	15.3642
Sme2.5_22194.1_g00001.1	17.16	22.6612	27.8618	23.0753	0.0215471	1.31849	1.0456
Sme2.5_21429.1_g00001.1	0.1798	0.0881152	1.22552	0.195951	3.99633	3.12969	1.4161
Sme2.5_21417.1_g00001.1	0.981217	2.52939	1.10809	0.826235	4.30763	4.38857	2.98047
Sme2.5_21286.1_g00001.1	36.0079	33.7208	37.1948	30.0199	88.9359	92.2947	124.896
Sme2.5_20687.1_g00001.1	0	0.0680747	0.0194322	0	2.27693	1.67407	0.57395
Sme2.5_20231.1_g00001.1	7.94407	7.5186	6.55133	7.48896	3.95317	3.70478	3.05957
Sme2.5_19833.1_g00002.1	4.2959	6.96472	4.27542	4.4537	14.6751	10.5098	11.0176
Sme2.5_19575.1_g00001.1	12.8294	10.823	9.42383	11.5032	4.14221	5.69037	4.96538
Sme2.5_19446.1_g00001.1	1.00024	1.15481	0.414235	0.503552	6.03738	2.88214	3.48977
Sme2.5_19308.1_g00001.1	1.83192	1.88121	2.46322	2.71118	4.51256	4.59746	4.25464
Sme2.5_18922.1_g00001.1	2.80024	5.12198	1.71355	3.62324	6.54286	7.00563	8.57949
Sme2.5_18509.1_g00001.1	16.5359	12.2477	14.6273	11.9723	0.907911	1.08796	1.13103
Sme2.5_17963.1_g00001.1	1.74566	2.06712	1.27455	1	5.52727	4.20242	4.08099
Sme2.5_17703.1_g00002.1	0.621148	1.4111	0.641675	1.13321	3.89367	5.75956	8.11158
Sme2.5_17646.1_g00001.1	1.28502	1.14762	2.47962	2.3631	0.0435454	0	0
Sme2.5_17281.1_g00001.1	3.78544	5.79806	4.6456	2.71218	9.38332	8.5612	7.09847
Sme2.5_16965.1_g00001.1	141.306	126.109	124.571	137.967	94.3248	119.139	118.812
Sme2.5_16580.1_g00001.1	0.0824813	0	0.0871956	0	14.7219	8.06652	5.24416
Sme2.5_16233.1_g00001.1	0.0366315	0.0620672	0.126132	0.108826	35.4927	15.9284	17.8863
Sme2.5_16170.1_g00001.1	0.994738	1.17425	0.566039	0.290068	2.28011	2.17038	2.76816
Sme2.5_16162.1_g00001.1	41.8715	32.9886	34.5604	37.1732	24.9122	29.9407	31.6729
Sme2.5_16007.1_g00001.1	1.03475	1.75661	0.61407	1.12688	7.89786	5.67243	6.25182
Sme2.5_15960.1_g00001.1	0.0313305	0	0	0	1.49419	1.21892	0.791203
Sme2.5_15952.1_g00002.1	0.345761	0.147128	0.291593	0.595397	3.94162	1.98199	3.09572
Sme2.5_15700.1_g00001.1	0.418409	0.748378	0.679747	0.954553	6.34413	1.32552	3.92112
Sme2.5_15649.1_g00005.1	6.14195	7.58177	11.5762	7.1022	24.4855	27.2444	28.945
Sme2.5_15393.1_g00001.1	66.7722	57.7595	72.8771	70.0729	27.6652	28.8006	33.9165
Sme2.5_15349.1_g00001.1	9.40141	10.1948	8.97615	10.0172	1.47225	3.02212	2.48095
Sme2.5_15259.1_g00002.1	0.275959	0.698499	0.0864271	0.164838	4.28294	4.87869	4.51563
Sme2.5_15059.1_g00002.1	0	0	0	0	1.73183	0.631509	0.513733
Sme2.5_15029.1_g00001.1	8.70391	5.2861	8.88207	7.42614	2.18	2.90925	2.99528
Sme2.5_14970.1_g00001.1	30.6129	30.425	30.9204	34.7367	26.1839	26.4873	26.5861
Sme2.5_14919.1_g00002.1	56.6464	52.1265	57.2608	55.4963	50.7539	40.6552	43.3843
Sme2.5_14836.1_g00001.1	0	0	0.0399291	0.0173909	10.6451	8.82872	14.53
Sme2.5_14536.1_g00001.1	2.44072	2.54502	4.61403	4.60905	0	0	0
Sme2.5_14507.1_g00002.1	11.8564	15.623	10.6944	11.3218	60.0642	37.534	43.6891
Sme2.5_14040.1_g00001.1	0.761979	0.931966	0.806747	0.453426	2.22127	2.36155	1.89848
Sme2.5_13978.1_g00002.1	1.10418	1.36108	0.901916	0.37049	4.43355	4.3537	2.68287
Sme2.5_13792.1_g00003.1	25.5668	21.5807	24.5661	28.377	16.462	22.2093	19.8151
Sme2.5_13704.1_g00001.1	6.73639	22.2336	4.30554	3.80101	34.7008	30.2798	27.6842
Sme2.5_13701.1_g00001.1	2.63148	0.485035	3.23108	1.9707	5.07709	8.04048	8.71994
Sme2.5_13683.1_g00001.1	11.4235	11.7397	10.747	13.1724	0	0	0
Sme2.5_13605.1_g00003.1	0.492434	0.470227	0.436781	0.608278	8.12421	14.5955	15.5908
Sme2.5_13544.1_g00001.1	2.46746	2.91823	2.9139	1.67253	4.38598	5.73117	4.26272
Sme2.5_13482.1_g00001.1	0.554225	0.177447	0.73083	0.409965	2.1628	2.94138	3.3741
Sme2.5_13183.1_g00001.1	4.41487	7.33112	10.0556	9.72161	0	0.0166027	0
Sme2.5_13156.1_g00001.1	0.979648	0.730252	0.160777	0.0931006	1.87083	1.6284	1.15064
Sme2.5_13146.1_g00002.1	0.627617	0.687459	0.844536	0.971291	6.20895	6.12196	9.23677
Sme2.5_13062.1_g00001.1	13.479	10.0411	14.0168	14.2606	8.30659	8.34553	9.77077
Sme2.5_12911.1_g00001.1	8.4127	3.34461	12.162	6.87286	0	0	0
Sme2.5_12530.1_g00001.1	1.55278	1.38601	2.1326	1.19378	6.36175	7.81922	6.6398
Sme2.5_12504.1_g00003.1	0.0846765	0.318968	0.0214448	0.417725	1.90358	0.874082	2.97476
Sme2.5_12377.1_g00001.1	0.0906601	0.375275	0.0609482	0.145957	1.63077	1.52057	2.58846
Sme2.5_12087.1_g00002.1	3.96879	4.30036	4.51858	5.81036	0.375465	0.0261882	0.0991766
Sme2.5_12005.1_g00001.1	6.03154	6.14797	5.45129	5.91523	8.4026	7.46551	7.30496
Sme2.5_11995.1_g00004.1	8.68735	9.23346	8.48807	9.88868	0	0	0
Sme2.5_11793.1_g00005.1	0	0.0150808	0.13299	0.0134241	2.06348	1.34976	0.404196
Sme2.5_11716.1_g00001.1	2.66959	2.58966	2.19532	1.63051	4.04143	4.25069	4.43125
Sme2.5_11414.1_g00001.1	0	0	0.0251905	0	5.19673	3.16121	2.79217
Sme2.5_11087.1_g00002.1	8.81128	9.71193	9.83125	8.91423	10.648	10.6987	12.13
Sme2.5_10809.1_g00004.1	4.61818	4.48304	4.35988	3.77426	2.0613	1.23107	1.39856
Sme2.5_10801.1_g00002.1	0.706737	1.74636	1.30652	0.779569	5.41801	2.53992	2.46831
Sme2.5_10732.1_g00002.1	15.1599	9.38754	12.2492	10.7072	7.23025	8.17469	7.12628
Sme2.5_10717.1_g00001.1	52.3355	41.1519	39.1115	43.6201	28.7654	30.2004	32.6257
Sme2.5_10473.1_g00001.1	0.0624145	0	0.0513949	0.0638033	17.2176	8.58223	5.59196
Sme2.5_10401.1_g00001.1	1.40726	1.19952	1.40243	1.15315	0.0575937	0.0987471	0.0427329
Sme2.5_10360.1_g00004.1	4.62191	4.17899	3.37959	4.15991	0	0	0
Sme2.5_10294.1_g00002.1	8.95252	46.7266	29.1608	15.6946	276.977	319.913	204.157
Sme2.5_10147.1_g00003.1	19.8836	9.96014	35.4575	30.438	0.0126456	1.67366	2.02961
Sme2.5_10140.1_g00001.1	6.53506	5.71318	6.13619	4.57412	0	0	0
Sme2.5_10072.1_g00002.1	1.56647	1.59136	2.74411	1.85651	0.0303501	0.0378297	0.0118438
Sme2.5_09987.1_g00002.1	2.1018	5.5646	2.72592	4.21328	8.11904	6.82182	6.123
Sme2.5_09892.1_g00001.1	0.226011	0	0.0734979	0	1.91878	1.10593	1.27461
Sme2.5_09845.1_g00001.1	5.54297	4.15522	7.85985	6.78315	1.03911	3.90556	3.8407
Sme2.5_09757.1_g00002.1	0.0573135	0.113159	0.308425	0.0776444	3.54894	4.48947	3.11317
Sme2.5_09641.1_g00004.1	1.22779	1.49188	1.35388	1.27177	3.15069	3.37383	2.90917
Sme2.5_09634.1_g00003.1	52.6501	50.6938	59.7074	62.9943	39.8441	40.9327	39.8672
Sme2.5_09606.1_g00002.1	13.5535	17.3174	13.4147	13.2236	29.8203	31.2151	34.8453
Sme2.5_09565.1_g00001.1	162.888	111.235	137.737	91.9441	176.263	168.838	213.046
Sme2.5_09216.1_g00001.1	11.9319	14.682	13.116	11.7881	16.989	16.7412	14.235
Sme2.5_09200.1_g00001.1	17.3497	15.7041	15.187	17.2405	30.8863	36.4442	28.0414
Sme2.5_09044.1_g00002.1	8.95989	6.3577	9.20648	8.77338	4.93487	7.06179	6.37104
Sme2.5_08966.1_g00003.1	210.369	288.085	181.5	271.178	449.291	367.526	321.194
Sme2.5_08945.1_g00003.1	0.127078	0.0828368	0.0483605	0.0636628	4.85339	1.68317	2.17479
Sme2.5_08944.1_g00001.1	4.02354	6.086	3.45295	5.33975	15.7563	18.4542	14.92
Sme2.5_08697.1_g00002.1	1.56814	3.02111	2.26734	1.56105	84.6853	61.9003	92.875
Sme2.5_08508.1_g00005.1	8.59521	8.73912	9.68705	11.5024	5.45761	5.58	5.98682
Sme2.5_08460.1_g00001.1	6.16507	4.14251	6.15393	6.66336	3.04649	4.34938	3.86563
Sme2.5_08404.1_g00001.1	0.718607	1.08443	1.43811	1.15385	2.3953	2.33659	3.16677
Sme2.5_08303.1_g00003.1	5.19467	4.17296	6.43125	5.77808	1.47656	4.34456	3.55795
Sme2.5_08269.1_g00001.1	490.964	375.752	425.106	444.434	321.173	402.549	333.975
Sme2.5_08267.1_g00002.1	45.0904	48.0984	52.0048	47.4532	38.448	39.1856	31.6282
Sme2.5_08229.1_g00002.1	19.1006	17.0628	17.056	16.1129	26.9461	29.3873	33.4569
Sme2.5_08164.1_g00001.1	9.71389	11.3955	8.57641	8.89072	15.5249	13.7766	11.1353
Sme2.5_08163.1_g00003.1	0.645745	1.07876	1.42428	1.74131	2.74447	2.59223	2.73556
Sme2.5_08083.1_g00003.1	4.87605	4.21661	3.31622	2.34489	9.89136	10.0006	9.86055
Sme2.5_08058.1_g00001.1	1.3242	2.10039	1.71127	1.36597	0	0	0
Sme2.5_07999.1_g00002.1	5.34325	5.48153	4.91162	4.07846	0	0	0
Sme2.5_07963.1_g00001.1	0	0	0	0	1.24633	1.85574	2.48424
Sme2.5_07736.1_g00001.1	11.9057	16.984	26.6304	17.7261	53.534	30.2574	43.3426
Sme2.5_07709.1_g00003.1	29.1249	29.5152	28.9706	32.1268	13.0048	12.9143	12.1107
Sme2.5_07682.1_g00004.1	66.5669	60.7886	36.8324	54.72	99.6358	94.0181	75.8233
Sme2.5_07563.1_g00002.1	0.0106679	0	0	0	9.17435	5.89237	4.29075
Sme2.5_07352.1_g00001.1	4.63157	2.85728	3.66073	3.49812	1.65937	1.56952	1.76467
Sme2.5_07313.1_g00005.1	0.939658	2.04097	1.48135	1.65423	3.07706	1.4037	2.81251
Sme2.5_07146.1_g00002.1	3.33078	8.07131	2.1703	3.73145	15.0155	7.49462	10.6791
Sme2.5_07137.1_g00003.1	0.299958	0.43766	0.204423	0	1.776	1.47139	0.703562
Sme2.5_07121.1_g00001.1	6.35234	4.68936	7.15557	6.90595	2.99252	3.68737	3.69086
Sme2.5_07080.1_g00005.1	0.0307287	0	0	0.0624897	4.4168	2.5876	2.66756
Sme2.5_06970.1_g00006.1	0.160131	0.0552584	0.952826	0.301343	1.84287	3.02711	3.48499
Sme2.5_06936.1_g00002.1	0	0	0	0	3.81289	2.47447	1.88216
Sme2.5_06870.1_g00006.1	13.6267	19.3549	18.8706	15.7179	35.6429	27.5333	21.9786
Sme2.5_06796.1_g00006.1	33.5284	35.4962	35.7298	39.4206	29.5454	32.5903	32.9022
Sme2.5_06755.1_g00002.1	2.06649	0.659357	1.39791	1.39529	0	0	0
Sme2.5_06742.1_g00007.1	23.0527	17.5718	19.5706	22.2056	15.0512	14.3634	18.5682
Sme2.5_06663.1_g00003.1	0.98902	2.36432	1.95232	0.398607	8.16337	6.13925	4.54945
Sme2.5_06644.1_g00003.1	0.408177	1.55919	0.91036	0.362234	9.98209	3.21174	4.18401
Sme2.5_06573.1_g00004.1	0.302982	0.0962364	0.478082	0.043535	2.42124	1.57437	0.858533
Sme2.5_06518.1_g00005.1	18.1897	32.6735	34.8142	24.3221	47.3487	50.2632	63.3904
Sme2.5_06498.1_g00001.1	10.7894	10.9127	11.2796	8.28112	13.9894	15.3431	14.8782
Sme2.5_06453.1_g00002.1	3.55702	0	4.93566	2.16697	12.802	6.46359	6.17492
Sme2.5_06379.1_g00003.1	4.70699	6.09159	7.54529	5.27978	1.11511	1.01466	1.41602
Sme2.5_06148.1_g00001.1	0	0.0128008	0	0	2.01033	0.838443	0.671306
Sme2.5_06077.1_g00004.1	0.361184	0.85977	0.861862	0.24523	2.01769	2.22269	1.58842
Sme2.5_06061.1_g00001.1	6.23799	5.30039	6.24372	6.06973	3.40691	3.70224	4.69209
Sme2.5_05959.1_g00003.1	3.15851	0.9457	3.15288	2.69783	0.288769	2.03224	1.21562
Sme2.5_05910.1_g00002.1	0.580556	0.912226	0.901074	0.380499	5.07067	2.68575	2.35365
Sme2.5_05841.1_g00003.1	8.72397	7.0614	7.91174	6.8145	13.0063	12.3203	13.5157
Sme2.5_05733.1_g00003.1	71.2502	55.0864	57.6413	62.3837	43.6051	51.0509	54.8121
Sme2.5_05633.1_g00001.1	10.7376	7.45538	9.02303	11.3935	4.10807	5.84921	7.63972
Sme2.5_05614.1_g00005.1	772.881	989.916	980.763	1256.6	213.242	652.886	355.05
Sme2.5_05604.1_g00002.1	2.79861	2.38866	3.06328	3.23542	4.96302	4.06032	4.32217
Sme2.5_05570.1_g00003.1	17.8398	13.1973	20.1059	19.8505	8.60547	12.917	13.102
Sme2.5_05550.1_g00002.1	32.8946	33.8166	36.5047	36.546	29.4994	27.1966	32.5596
Sme2.5_05517.1_g00007.1	0.584584	2.52849	1.5279	0.603586	4.6146	4.44842	3.41072
Sme2.5_05504.1_g00002.1	0	0	0.0658819	0.0327732	13.6272	9.87649	7.77009
Sme2.5_05503.1_g00002.1	22.9079	19.7755	18.1889	20.8455	17.2151	15.3084	13.3854
Sme2.5_05447.1_g00003.1	11.4555	7.67651	14.7889	11.6611	30.0145	21.4144	21.3789
Sme2.5_05437.1_g00001.1	3.25466	4.15868	3.12625	4.48984	0	0	0
Sme2.5_05428.1_g00006.1	5.19836	9.53297	4.05568	5.19203	18.4307	8.16606	11.326
Sme2.5_05328.1_g00004.1	16.7167	18.2775	20.1317	24.8451	11.1406	17.6344	14.6299
Sme2.5_05312.1_g00004.1	1.83181	2.30058	2.36349	2.39442	3.40303	3.11369	3.27417
Sme2.5_05274.1_g00003.1	19.1626	17.811	17.95	17.5049	9.88787	16.2554	14.8023
Sme2.5_05267.1_g00004.1	22.0519	14.5576	18.5187	17.6286	12.1189	13.2319	13.7038
Sme2.5_05261.1_g00006.1	20.544	27.7801	16.0611	22.1994	50.4919	42.7979	65.8057
Sme2.5_05247.1_g00005.1	0.113821	0.0353129	0	0.00830478	2.52632	2.46999	1.36314
Sme2.5_05245.1_g00005.1	32.5616	36.9821	37.4854	29.5775	43.4357	49.3245	46.2215
Sme2.5_05225.1_g00008.1	49.0925	47.1041	46.5887	45.2204	38.0006	34.7599	32.8453
Sme2.5_05206.1_g00006.1	27.2581	29.54	25.8977	29.2988	23.8487	19.9551	20.6914
Sme2.5_05182.1_g00001.1	5.02379	4.80711	4.30284	4.0771	6.42088	5.81071	6.13902
Sme2.5_05137.1_g00005.1	92.3808	85.8522	76.2983	82.0789	100.961	107.459	99.47
Sme2.5_05086.1_g00007.1	0.967224	1.78594	2.1267	1.41921	4.17268	2.84251	2.66775
Sme2.5_05086.1_g00004.1	34.2778	30.5035	30.1134	26.912	14.5891	13.4042	22.6765
Sme2.5_05063.1_g00002.1	96.7349	86.8538	90.033	100.283	72.8846	89.2405	84.474
Sme2.5_05053.1_g00001.1	2.14008	2.88591	3.05863	2.18596	0.123449	0.0400919	0.108763
Sme2.5_05015.1_g00005.1	4.36408	8.96343	5.54634	4.5315	9.43918	12.7007	10.1917
Sme2.5_05006.1_g00003.1	2.26504	2.72039	2.20024	2.91522	1.85213	1.04171	1.15277
Sme2.5_04996.1_g00002.1	4.20047	7.31537	4.18782	4.54418	10.6126	7.023	8.04399
Sme2.5_04948.1_g00003.1	46.2219	56.0209	40.9713	51.2266	81.0133	72.7595	69.5438
Sme2.5_04836.1_g00005.1	18.9211	19.947	14.1181	19.1843	31.6747	26.5689	22.7662
Sme2.5_04831.1_g00005.1	2.49942	3.35097	2.04931	2.48197	4.43403	3.54777	3.27882
Sme2.5_04783.1_g00004.1	4.34189	3.72095	6.06233	4.70525	2.39838	2.89274	3.46686
Sme2.5_04775.1_g00007.1	2.1969	1.67644	4.20829	3.15893	0.45731	1.77462	1.95692
Sme2.5_04691.1_g00003.1	3.23062	3.56618	3.26287	3.63908	4.2227	4.26969	5.94562
Sme2.5_04684.1_g00005.1	24.3181	31.4471	18.526	14.1164	112.435	56.5108	57.5632
Sme2.5_04684.1_g00004.1	4.64047	4.68121	1.74462	4.49536	30.9459	13.641	16.667
Sme2.5_04684.1_g00003.1	22.8753	33.8293	15.0314	23.1603	124.873	78.0231	67.9711
Sme2.5_04684.1_g00002.1	0.655374	1.15572	0.454698	0.501595	3.19282	1.93849	1.35554
Sme2.5_04657.1_g00002.1	8.54618	8.25553	9.64545	7.61454	10.3423	9.98256	14.0046
Sme2.5_04572.1_g00003.1	4.1363	3.86369	3.15714	4.02086	2.71797	2.40539	2.2847
Sme2.5_04458.1_g00005.1	0.272998	0.833267	1.25663	0.0460887	8.89653	5.83128	1.72555
Sme2.5_04427.1_g00006.1	283.129	270.232	237.799	237.115	117.693	133.62	139.023
Sme2.5_04384.1_g00004.1	21.5821	20.3115	18.3756	17.2645	27.2971	25.3317	28.3154
Sme2.5_04383.1_g00001.1	31.7549	23.6336	30.5696	21.4929	54.0778	35.0388	39.07
Sme2.5_04381.1_g00005.1	4.19345	4.14005	2.86206	4.69026	1.06979	0.280359	0.358206
Sme2.5_04375.1_g00004.1	7.48983	8.29502	6.12463	5.86763	11.2536	9.71197	8.12666
Sme2.5_04325.1_g00003.1	34.6719	29.6417	33.1645	25.0158	20.1328	15.0948	11.6716
Sme2.5_04260.1_g00007.1	6.83346	5.20407	7.12881	6.68427	4.40544	4.81176	5.83927
Sme2.5_04259.1_g00006.1	18.7296	15.6817	14.5704	19.6301	7.29535	8.04857	12.376
Sme2.5_04251.1_g00010.1	10.8015	6.21142	11.177	9.86122	2.88688	5.23802	6.30527
Sme2.5_04235.1_g00008.1	1.73664	1.89337	1.76421	2.93451	2.85178	3.94144	4.84137
Sme2.5_04129.1_g00003.1	9.94258	9.43134	8.99344	9.14575	6.29483	5.81204	6.18063
Sme2.5_04102.1_g00008.1	1.84291	2.18942	3.3648	1.97236	5.52801	4.26189	4.8159
Sme2.5_04102.1_g00007.1	4.36971	7.08961	4.4345	2.96875	10.6069	9.57139	7.80964
Sme2.5_04102.1_g00004.1	42.0505	35.377	41.336	38.54	29.353	34.7297	35.1041
Sme2.5_04021.1_g00001.1	65.9377	54.4716	73.1175	68.3104	49.2382	51.4329	58.8484
Sme2.5_04019.1_g00001.1	0.627502	2.32134	1.94528	1.78144	3.42249	2.12239	2.28242
Sme2.5_03875.1_g00001.1	30.7217	29.1403	30.2441	33.9423	26.1127	23.4788	23.8356
Sme2.5_03845.1_g00002.1	17.0348	16.0799	14.9129	16.8951	22.9752	20.2781	19.3674
Sme2.5_03773.1_g00004.1	6.42083	5.67844	6.80688	7.08887	4.27755	4.54622	5.39549
Sme2.5_03729.1_g00002.1	4.63976	6.32546	5.47158	4.28924	6.06495	7.51909	7.03966
Sme2.5_03691.1_g00003.1	5.09271	2.93334	6.82745	4.51879	0	0.0159601	0
Sme2.5_03645.1_g00005.1	32.6304	29.1561	33.2672	28.9479	14.5932	14.3527	14.3812
Sme2.5_03640.1_g00004.1	5.30657	3.53208	6.76026	7.71487	1.55405	2.85567	3.15201
Sme2.5_03514.1_g00006.1	5.61108	6.26932	4.4014	5.4754	0.0928143	0	0.0233437
Sme2.5_03491.1_g00003.1	20.9496	26.5795	18.2021	24.445	46.8366	30.7995	30.7813
Sme2.5_03440.1_g00005.1	5.22795	3.16754	2.87798	3.74261	0.478451	0.61869	0.700094
Sme2.5_03408.1_g00002.1	14.982	17.28	18.8149	14.8434	24.6572	25.0675	20.8686
Sme2.5_03381.1_g00005.1	55.1833	51.5968	50.6317	51.7023	50.1017	45.6203	43.338
Sme2.5_03336.1_g00005.1	48.4213	45.5336	44.0675	34.0178	60.5935	54.937	59.2499
Sme2.5_03296.1_g00001.1	0.918067	1.44736	0.618535	2.9838	5.1222	5.04654	8.614
Sme2.5_03261.1_g00004.1	24.3573	20.8763	21.9563	23.5625	17.0937	14.4626	18.847
Sme2.5_03231.1_g00010.1	5.89684	15.4975	2.44435	4.66496	21.209	11.1091	16.935
Sme2.5_03225.1_g00005.1	73.0109	64.8342	71.1595	77.725	49.1565	45.3392	48.6328
Sme2.5_03131.1_g00006.1	5.54281	6.44426	8.36196	6.69786	0.232141	0.149246	0.544428
Sme2.5_03104.1_g00004.1	0.0240957	0	0	0	18.7708	9.21722	17.4125
Sme2.5_03104.1_g00003.1	0.0116329	0	0.0249186	0	13.7586	5.14199	9.36749
Sme2.5_03104.1_g00002.1	0.00863177	0	0	0	15.5355	3.88211	6.02655
Sme2.5_03100.1_g00004.1	4.66842	5.22492	5.59872	4.96034	3.77137	3.00852	2.93077
Sme2.5_03095.1_g00004.1	35.5407	24.2809	25.2586	21.8712	0	0.0539667	0.0133888
Sme2.5_03078.1_g00006.1	20.9496	22.228	18.1865	16.6844	25.0866	24.297	22.6035
Sme2.5_03071.1_g00003.1	6.94413	7.54355	7.98775	6.6731	14.4562	11.3967	10.735
Sme2.5_03053.1_g00004.1	5.02573	4.92283	6.49987	6.70019	3.32162	3.39019	3.64024
Sme2.5_03023.1_g00006.1	16.362	17.3157	16.8868	18.3813	14.8056	13.1516	14.4295
Sme2.5_02985.1_g00001.1	54.333	49.6084	58.9075	56.3994	40.0764	33.9097	28.7735
Sme2.5_02824.1_g00001.1	16.9777	15.2527	15.4015	16.1632	21.5975	20.7196	21.4618
Sme2.5_02786.1_g00004.1	2.13512	2.04041	2.55241	3.43105	0.100881	0.161045	0.211856
Sme2.5_02691.1_g00002.1	15.6846	18.6293	18.3969	21.5212	13.954	9.63975	9.95457
Sme2.5_02673.1_g00006.1	1.14488	1.89561	1.50596	1.31455	3.91145	2.3878	2.72394
Sme2.5_02669.1_g00005.1	18.1164	19.0828	17.6579	17.5331	16.7125	14.7988	13.8407
Sme2.5_02665.1_g00005.1	2.53512	2.00568	3.51417	3.89009	0	0.0111204	0
Sme2.5_02650.1_g00006.1	2.20553	2.12696	2.50171	2.75096	0	0.114591	0.295167
Sme2.5_02607.1_g00004.1	27.253	33.2891	32.7885	24.4148	40.413	47.5222	45.1124
Sme2.5_02578.1_g00001.1	9.10885	7.61939	10.1183	5.79293	0.0278902	0.0246421	0
Sme2.5_02567.1_g00011.1	32.9147	35.0107	33.3573	39.2275	24.2529	23.2739	24.622
Sme2.5_02561.1_g00009.1	0	0	0	0	1.46217	1.2961	1.18587
Sme2.5_02549.1_g00007.1	0.112365	0.392378	0.469772	0.150821	7.87738	5.88059	1.96387
Sme2.5_02511.1_g00004.1	9.26027	10.2958	11.0492	8.63773	15.0771	17.6693	15.7286
Sme2.5_02472.1_g00008.1	5.98696	5.76559	5.54432	7.52794	1.06468	0.850294	0.638291
Sme2.5_02430.1_g00002.1	9.03889	9.56013	10.1309	8.70326	12.589	12.2778	10.9726
Sme2.5_02422.1_g00004.1	12.0672	24.3392	13.8142	16.2707	28.2157	18.2364	27.3772
Sme2.5_02383.1_g00001.1	59.6617	62.7318	44.0979	56.1053	74.3965	70.4526	64.2677
Sme2.5_02373.1_g00003.1	34.0707	23.9369	32.445	34.6769	20.6259	26.6616	22.9863
Sme2.5_02364.1_g00002.1	12.793	12.5979	12.6038	12.3258	14.3458	13.5223	15.0697
Sme2.5_02358.1_g00008.1	0.0624876	0	0.0632043	0.237831	0.857728	0.983614	2.15864
Sme2.5_02322.1_g00001.1	2.97021	5.83098	4.3536	2.92226	7.95406	7.25148	8.50798
Sme2.5_02308.1_g00010.1	0.2509	0.303822	0.757772	0.550248	2.74717	2.5191	2.52224
Sme2.5_02298.1_g00006.1	25.8674	24.9886	20.3118	27.2712	38.8282	30.8661	33.2871
Sme2.5_02292.1_g00005.1	108.968	102.111	114.432	147.755	54.0696	64.0911	98.038
Sme2.5_02282.1_g00013.1	7.78594	12.9034	9.59454	10.2066	18.6347	14.075	16.7748
Sme2.5_02233.1_g00008.1	11.2934	11.0549	9.28565	7.83963	13.2933	14.7993	13.9191
Sme2.5_02225.1_g00006.1	53.6314	27.9601	58.025	48.2629	22.4629	37.5328	31.5709
Sme2.5_02214.1_g00009.1	62.4644	63.1427	59.9643	54.8556	39.9325	40.4526	42.9402
Sme2.5_02208.1_g00003.1	1.08024	1.03515	0.545724	0.715112	2.24078	1.82861	1.99147
Sme2.5_02188.1_g00008.1	6.17159	5.49558	7.90788	6.87426	2.99587	4.00043	5.03844
Sme2.5_02187.1_g00009.1	0.3676	0.287565	0.828746	0.11102	3.35161	2.37076	1.98138
Sme2.5_02098.1_g00001.1	0.0128377	0.0859694	1.92184	0.131497	5.7869	3.72982	2.0469
Sme2.5_02096.1_g00002.1	0.554501	0.396551	0.238876	0.303811	1.913	1.71198	1.62999
Sme2.5_02002.1_g00004.1	9.42859	12.001	12.2571	13.1568	8.64898	8.47641	7.91606
Sme2.5_01990.1_g00003.1	14.3206	20.5784	16.0201	16.7376	49.7864	33.032	24.9934
Sme2.5_01918.1_g00005.1	114.56	94.5325	80.2833	88.4043	118.536	145.879	129.069
Sme2.5_01917.1_g00004.1	21.4239	33.0666	18.2587	21.3519	64.6062	47.5846	41.7525
Sme2.5_01897.1_g00003.1	36.474	28.9644	32.6607	33.752	25.2497	27.2547	28.7203
Sme2.5_01894.1_g00001.1	7.71101	10.1985	7.30552	12.0608	20.1394	17.3443	16.4879
Sme2.5_01888.1_g00005.1	9.80553	10.2175	11.4364	9.33729	15.9045	14.6736	11.9534
Sme2.5_01887.1_g00005.1	8.52497	10.1806	10.0183	10.1206	11.0655	10.8827	12.369
Sme2.5_01868.1_g00006.1	5.35326	4.99253	4.27374	4.42838	6.52987	5.55774	8.84508
Sme2.5_01845.1_g00004.1	18.5204	19.6769	17.8245	20.6794	27.1804	26.951	28.2725
Sme2.5_01822.1_g00004.1	11.8712	10.6456	11.0385	11.3751	18.0152	21.8778	22.7637
Sme2.5_01810.1_g00010.1	13.5975	11.8195	13.0233	11.6177	19.6828	17.4125	17.2647
Sme2.5_01799.1_g00006.1	2.07325	1.81105	1.89047	0.995922	4.11127	3.50236	2.39969
Sme2.5_01795.1_g00006.1	6.87471	3.17995	4.59853	4.80737	0.894504	1.45141	1.20784
Sme2.5_01709.1_g00001.1	60.7443	49.3536	61.9211	62.8034	39.8302	46.7981	49.8276
Sme2.5_01694.1_g00011.1	24.2298	26.6279	25.1752	7.70127	42.8029	57.223	57.627
Sme2.5_01666.1_g00004.1	4.64321	3.22128	5.00745	5.03821	1.54742	3.2277	3.13208
Sme2.5_01610.1_g00010.1	9.02734	7.49979	11.0717	9.30214	3.2186	2.68361	5.18843
Sme2.5_01564.1_g00006.1	4.07694	5.04618	5.77066	5.52242	2.91176	3.18605	4.004
Sme2.5_01562.1_g00008.1	0.848034	2.21401	2.06357	2.7488	4.4884	4.29519	2.7452
Sme2.5_01550.1_g00003.1	8.1864	9.466	6.55834	6.77586	34.6163	15.6306	14.9825
Sme2.5_01513.1_g00009.1	70.5993	63.2172	73.7096	73.9197	49.8896	62.5458	59.4049
Sme2.5_01494.1_g00002.1	76.9763	95.9409	109.868	70.6389	2.68276	11.976	6.09018
Sme2.5_01489.1_g00008.1	376.642	114.461	575.673	523.099	5.50463	45.5257	47.9343
Sme2.5_01456.1_g00001.1	29.5353	18.7847	32.9492	29.5757	15.17	19.3727	19.2642
Sme2.5_01445.1_g00013.1	15.5201	14.4607	16.0179	17.0179	12.5076	9.64027	11.4123
Sme2.5_01439.1_g00003.1	97.9516	186.239	87.0132	110.572	351.99	368.97	257.122
Sme2.5_01431.1_g00007.1	8.20197	6.8175	11.1874	9.07957	0	0	0.0197564
Sme2.5_01351.1_g00006.1	20.4766	12.4699	19.0742	23.0369	5.77988	10.8441	13.5411
Sme2.5_01341.1_g00011.1	39.3015	38.6567	34.0172	38.8635	18.9766	14.5433	17.4167
Sme2.5_01247.1_g00004.1	15.675	15.952	16.9117	18.8878	11.4631	11.3259	11.5728
Sme2.5_01225.1_g00009.1	14.3658	13.7351	15.6061	15.5801	13.2602	13.0725	9.90733
Sme2.5_01224.1_g00008.1	6.381	6.71918	8.52807	5.29467	0	0	0.0286195
Sme2.5_01224.1_g00004.1	32.6235	25.5324	29.2509	29.9924	23.7491	23.6931	27.1361
Sme2.5_01200.1_g00008.1	9.63506	8.27261	8.70935	7.01342	11.3786	12.2395	13.044
Sme2.5_01200.1_g00006.1	81.3207	86.8968	70.8349	78.611	114.175	93.9457	90.88
Sme2.5_01196.1_g00007.1	16.3238	24.2804	19.3678	17.4818	27.2392	23.7234	22.696
Sme2.5_01192.1_g00008.1	14.6279	9.81966	12.5762	13.8438	0.275048	0.185481	0.246387
Sme2.5_01183.1_g00009.1	30.215	30.1267	27.0172	30.4575	12.656	14.6886	13.0875
Sme2.5_01142.1_g00008.1	1.41171	0.530962	1.74739	1.05865	0	0	0
Sme2.5_01123.1_g00001.1	14.3014	14.3615	17.9195	15.8484	14.1039	12.0135	13.9209
Sme2.5_01117.1_g00009.1	5.50056	6.86183	5.53509	5.66772	3.21978	2.63283	1.91642
Sme2.5_01117.1_g00003.1	19.1098	22.7358	20.4448	16.2394	28.483	24.8583	23.0294
Sme2.5_01101.1_g00008.1	8.09816	7.89149	6.98331	7.69653	6.26685	5.94581	4.68488
Sme2.5_01062.1_g00004.1	7.57605	9.47467	8.48423	6.94129	14.7657	15.6982	12.5706
Sme2.5_01062.1_g00002.1	19.4142	22.9473	18.4247	19.7995	30.7483	34.7835	25.2211
Sme2.5_01056.1_g00004.1	0.191896	1.15809	0.426954	0.616497	2.7748	1.24567	1.47457
Sme2.5_01055.1_g00009.1	31.0816	34.7781	24.1911	28.7762	52.9868	39.1924	47.3916
Sme2.5_01050.1_g00003.1	0.0896643	0.0268596	0.029474	0.341326	1.81669	0.739484	0.833269
Sme2.5_01037.1_g00004.1	0.605181	1.07337	1.77698	0.234779	5.20663	4.46487	2.42936
Sme2.5_01031.1_g00003.1	2.88879	3.30506	3.43187	4.56294	1.02621	0.744317	0.914009
Sme2.5_01023.1_g00004.1	33.9006	33.4679	31.6271	33.934	27.2149	20.392	24.9228
Sme2.5_01013.1_g00004.1	2.22336	2.89437	4.83467	1.62455	21.7758	12.776	5.8204
Sme2.5_00988.1_g00001.1	8.28547	6.99113	8.64324	9.01764	5.60316	5.24929	5.9881
Sme2.5_00960.1_g00014.1	18.4398	18.0264	12.331	19.9891	33.3701	16.5903	28.7765
Sme2.5_00955.1_g00004.1	24.4086	24.6697	29.1388	22.0326	56.1304	45.9542	31.9191
Sme2.5_00926.1_g00008.1	2.73028	3.15939	2.51905	5.07653	8.76334	5.55265	5.92759
Sme2.5_00904.1_g00012.1	11.9658	9.0314	9.87476	9.75105	1.48963	1.4123	1.49403
Sme2.5_00885.1_g00011.1	1.07389	1.61698	2.55444	0.817509	10.6331	6.59116	5.64747
Sme2.5_00876.1_g00012.1	19.2058	20.7908	20.9631	22.2964	23.0469	24.4801	27.7502
Sme2.5_00875.1_g00002.1	1.45899	3.10531	0.490747	0.607534	5.19417	3.81393	2.76503
Sme2.5_00875.1_g00001.1	0.0903048	1.1067	0.019976	0.0817479	1.83045	1.12046	1.10753
Sme2.5_00867.1_g00006.1	1.37438	1.56945	0.625913	0.968335	2.66813	2.52618	2.48962
Sme2.5_00831.1_g00007.1	5.72729	3.13841	7.11713	5.73469	0.0375598	0.0313556	0.0155582
Sme2.5_00830.1_g00014.1	23.8812	23.5737	18.9665	22.3106	6.70948	3.54128	4.04447
Sme2.5_00822.1_g00011.1	0	0	0	0	2.15784	2.80212	3.49053
Sme2.5_00803.1_g00008.1	0.447335	0.279116	1.01687	0.481229	3.80538	2.04446	1.38603
Sme2.5_00787.1_g00015.1	9.87046	10.4603	10.3365	5.10446	24.8635	15.7923	16.0754
Sme2.5_00787.1_g00004.1	9.14326	9.90187	9.31061	7.92772	10.2931	10.3876	12.492
Sme2.5_00758.1_g00015.1	17.6746	13.4253	15.9601	15.0513	22.1077	20.1378	19.6599
Sme2.5_00758.1_g00014.1	0.690886	0.395862	1.57398	1.0537	2.8787	8.10503	12.338
Sme2.5_00754.1_g00018.1	0.0838749	0.0403732	0.685077	0.117221	1.76351	1.34328	2.25105
Sme2.5_00747.1_g00017.1	7.73945	2.06704	7.28097	6.25589	0.0236937	0.123005	0.116005
Sme2.5_00745.1_g00008.1	45.2301	37.187	36.2608	37.9531	51.869	45.57	46.4909
Sme2.5_00721.1_g00006.1	2.91328	2.54286	2.58554	2.26722	3.77948	2.907	4.04274
Sme2.5_00714.1_g00011.1	0	0	0	0	6.81716	2.09269	2.66122
Sme2.5_00694.1_g00010.1	2.20698	3.21037	2.87518	2.72607	3.56332	3.19309	4.63933
Sme2.5_00684.1_g00006.1	1.14221	5.24726	1.4432	2.05839	14.8378	10.9543	9.42029
Sme2.5_00684.1_g00005.1	0.0430433	0.220041	0.0593819	0.0147641	3.33631	1.42531	1.59692
Sme2.5_00684.1_g00001.1	1.76563	2.31374	2.67358	2.47824	0.104055	0.149742	0.0302965
Sme2.5_00670.1_g00010.1	4.92906	3.72391	7.87448	3.67374	24.9978	14.7335	8.60402
Sme2.5_00656.1_g00012.1	2.45915	2.56955	1.98623	2.89611	4.51181	3.53714	3.62578
Sme2.5_00656.1_g00010.1	2.76604	2.9408	4.38063	3.1131	0.0103497	0	0
Sme2.5_00656.1_g00001.1	26.0109	22.6118	11.3137	9.61041	38.6876	30.3266	45.841
Sme2.5_00634.1_g00011.1	2.06456	2.81809	2.42507	2.65115	0	0	0
Sme2.5_00621.1_g00015.1	0.0291783	0	0	0	2.18807	0.568918	0.689274
Sme2.5_00621.1_g00013.1	0	0.0449371	0	0.0164266	2.76301	0.867443	0.946114
Sme2.5_00615.1_g00007.1	4.14226	1.69451	2.30415	3.46186	0.401172	0.695174	2.10675
Sme2.5_00557.1_g00013.1	71.8346	57.8669	69.9418	68.399	44.3876	53.3774	59.7424
Sme2.5_00514.1_g00004.1	80.7078	80.6852	82.4943	89.1039	69.4024	70.0071	64.9601
Sme2.5_00502.1_g00008.1	3.34602	4.0135	3.39416	1.39342	29.0863	15.1369	7.44639
Sme2.5_00496.1_g00011.1	11.8923	10.9519	12.1353	9.84399	16.5477	13.3769	14.3978
Sme2.5_00468.1_g00020.1	27.5345	28.4643	30.4377	22.9868	44.0898	31.3904	36.5383
Sme2.5_00466.1_g00001.1	6.30758	6.55935	4.66108	5.42603	8.64515	8.46187	9.28375
Sme2.5_00457.1_g00002.1	128.492	107.172	112.805	97.384	174.124	131.565	142.998
Sme2.5_00456.1_g00012.1	24.116	8.64336	25.7271	20.1276	4.14663	8.30068	11.3707
Sme2.5_00439.1_g00005.1	70.3357	70.4253	61.9626	73.6303	106.003	90.4643	85.9393
Sme2.5_00433.1_g00022.1	21.6055	19.2344	18.7175	18.0596	15.0028	17.0575	18.3366
Sme2.5_00418.1_g00004.1	5.79573	6.7835	7.3146	9.10091	3.06564	5.98354	4.47076
Sme2.5_00407.1_g00014.1	115.387	113.673	95.008	108.666	155.672	149.509	134.439
Sme2.5_00402.1_g00017.1	0	0	0	0	1.22487	1.12115	2.2885
Sme2.5_00395.1_g00014.1	30.0738	27.7678	30.072	28.4858	38.4574	33.6235	32.2052
Sme2.5_00385.1_g00009.1	0	0.0307657	0	0.0300968	10.9914	4.42229	4.13358
Sme2.5_00376.1_g00003.1	2.30926	3.20483	3.78189	3.56269	1.45686	2.0944	1.8802
Sme2.5_00368.1_g00007.1	20.1903	18.7291	18.147	16.8704	22.9077	26.5085	22.3714
Sme2.5_00368.1_g00005.1	20.637	29.0087	19.806	25.5955	53.8877	36.8957	34.4117
Sme2.5_00341.1_g00017.1	18.6574	16.7583	14.1672	13.7956	25.6139	18.5884	22.2249
Sme2.5_00341.1_g00004.1	0.610392	1.26143	0.943521	0.749895	2.51615	2.12177	2.28605
Sme2.5_00341.1_g00001.1	4.43361	3.52279	7.39819	5.39911	2.36862	3.42005	3.69329
Sme2.5_00339.1_g00011.1	2.25689	2.58491	2.66145	2.02888	4.10294	3.97473	4.19933
Sme2.5_00311.1_g00010.1	201.963	177.145	173.01	188.441	143.231	157.527	169.846
Sme2.5_00289.1_g00009.1	25.9553	23.456	24.0312	23.3942	19.3339	20.8664	19.3403
Sme2.5_00281.1_g00003.1	85.9881	60.1782	79.5025	48.5496	149.419	134.869	156.69
Sme2.5_00273.1_g00010.1	1.20135	0.582679	1.24969	0.841951	2.2905	2.77874	2.86597
Sme2.5_00264.1_g00020.1	5.51501	5.92098	5.1274	6.33279	8.5439	7.30517	6.44609
Sme2.5_00256.1_g00008.1	5.96472	4.19838	7.67931	6.53635	2.90808	4.37905	4.52611
Sme2.5_00247.1_g00023.1	2.72714	1.90746	2.74557	1.65357	3.96843	2.58859	2.88002
Sme2.5_00234.1_g00015.1	4.0186	3.30956	2.89488	2.63392	8.44182	7.14867	8.01496
Sme2.5_00215.1_g00004.1	4.70851	5.09684	5.44753	4.79797	7.75358	6.24973	5.98004
Sme2.5_00204.1_g00008.1	2.24523	2.77452	2.62449	2.7534	3.76727	4.15813	6.43679
Sme2.5_00204.1_g00002.1	23.636	16.3319	20.0344	17.8699	44.2467	29.6626	30.088
Sme2.5_00196.1_g00013.1	37.3288	35.4542	43.287	42.864	32.0889	30.5621	34.8553
Sme2.5_00182.1_g00005.1	7.35795	8.88846	5.12067	7.22265	21.1135	13.2063	14.7843
Sme2.5_00179.1_g00001.1	21.3473	20.6047	18.3969	25.915	39.5858	47.132	54.7247
Sme2.5_00169.1_g00014.1	10.3618	9.0437	8.57305	7.96218	11.3631	10.6586	13.079
Sme2.5_00166.1_g00002.1	2.94374	3.79905	2.41544	2.62101	7.42272	9.16367	6.85258
Sme2.5_00151.1_g00001.1	0.292059	0.239661	1.8339	0.118313	22.2255	14.4646	11.2628
Sme2.5_00142.1_g00009.1	6.20391	5.22053	5.86679	5.61516	4.90277	3.8603	3.18476
Sme2.5_00138.1_g00005.1	2.51998	3.36638	1.61492	1.92823	6.64869	6.15845	3.96467
Sme2.5_00135.1_g00014.1	4.78932	6.03241	6.38714	5.25553	8.26809	8.19018	7.55265
Sme2.5_00130.1_g00020.1	17.5109	17.463	15.9746	18.3545	20.6477	20.248	18.4027
Sme2.5_00110.1_g00014.1	346.108	323.913	342.51	317.996	290.434	312.94	240.09
Sme2.5_00100.1_g00024.1	14.6442	21.2541	24.5966	27.1925	47.0577	40.5618	25.8093
Sme2.5_00094.1_g00006.1	10.8039	7.72126	8.81108	9.86132	6.09683	7.36991	8.23596
Sme2.5_00085.1_g00047.1	54.3955	28.7587	44.3427	49.2026	14.3049	25.7819	31.0413
Sme2.5_00079.1_g00007.1	3.85528	2.79439	3.10176	2.02153	4.20299	4.31914	6.64856
Sme2.5_00075.1_g00025.1	13.9703	14.196	14.6775	14.9069	17.4701	16.0748	18.5535
Sme2.5_00075.1_g00009.1	3.56639	2.9883	2.63615	3.62221	6.36665	4.26343	4.16024
Sme2.5_00071.1_g00009.1	2.13753	1.78438	2.70833	3.09132	7.59752	5.17968	6.30058
Sme2.5_00068.1_g00033.1	4.59205	4.92603	3.37864	5.11271	2.08834	1.65754	1.74426
Sme2.5_00066.1_g00016.1	29.1227	39.6781	25.2509	42.4159	43.6844	51.5551	62.6251
Sme2.5_00064.1_g00019.1	64.6396	62.9993	57.1562	60.8542	50.7971	45.1537	40.5004
Sme2.5_00059.1_g00001.1	43.4945	39.6118	37.1896	44.1673	31.8903	38.1234	37.2737
Sme2.5_00058.1_g00005.1	5.49224	6.01834	3.07733	4.15868	7.94422	6.78867	7.04537
Sme2.5_00058.1_g00001.1	5.20317	6.56569	5.19183	6.37231	16.1592	10.0259	12.7445
Sme2.5_00040.1_g00021.1	19.6363	16.386	18.3339	18.3654	15.7708	13.6542	12.8968
Sme2.5_00038.1_g00007.1	183.043	73.8185	215.339	159.087	22.6411	102.371	95.9403
Sme2.5_00033.1_g00026.1	18.8429	20.8521	20.0246	19.8026	23.343	24.3452	23.8291
Sme2.5_00021.1_g00023.1	37.559	33.9662	34.765	27.1422	63.0383	47.7446	44.5173
Sme2.5_00017.1_g00010.1	57.8575	57.3005	53.2876	52.3687	64.8537	61.111	57.9376
Sme2.5_00013.1_g00005.1	2.06867	2.81181	3.80812	5.09724	9.68816	4.22412	6.60566
Sme2.5_00008.1_g00035.1	4.55758	8.917	7.08835	7.20893	26.9268	11.8317	14.2342
Sme2.5_00008.1_g00012.1	36.9002	43.4294	45.1308	41.9823	55.2123	43.8605	48.2046
Sme2.5_00003.1_g00011.1	200.288	214.218	164.729	194.482	269.414	244.887	213.61
novel.961	0	0.103965	0	0	1.95609	0.360112	0.820139
novel.670	19.0841	18.6472	15.3149	16.5572	23.1776	19.7597	19.8248
novel.63	9.45793	14.0803	6.33579	5.30661	16.9117	15.2598	16.5229
novel.530	0	0	0	0	1.52111	1.69457	1.28032
novel.500	7.07696	6.11544	5.0639	4.86773	7.88425	8.38613	7.65135
novel.3921	0	0	0.0577993	0	5.3432	2.75692	1.90907
novel.3896	0	0	0	0.0556941	8.4708	16.2281	14.7512
novel.3736	11.0717	6.9613	11.0209	10.4708	0	0.0374897	0.0330586
novel.3573	5.32849	2.2185	6.86417	7.09026	0	0.0380729	0
novel.3461	0.140713	0.0200905	0.0236978	0.0113431	12.8544	4.01567	3.63174
novel.3430	0.978641	1.07188	1.34915	0.77086	5.19401	4.52678	4.6229
novel.34	0.383773	0.259887	0.738746	0.157334	2.19134	2.62433	3.1183
novel.3346	0	0	0.00824021	0	1.89004	3.07215	4.52444
novel.3175	3.06027	3.40809	3.16481	3.34211	0.941731	0.316239	0.366265
novel.3130	18.8621	18.789	24.1561	17.4971	35.5271	34.8527	34.368
novel.3120	18.641	9.27449	17.2442	18.1414	0	0.0489178	0
novel.3102	23.49	10.2295	36.602	24.6081	0	0.0105335	0.0205517
novel.3053	2.79262	2.19843	2.22547	3.06801	0	0	0
novel.3035	0.123981	0.528233	0.197057	0.060245	4.4238	2.9477	1.34882
novel.2935	1.47908	3.84447	2.27342	1.22736	9.14998	4.35176	4.86539
novel.2924	5.05847	2.77825	3.87724	3.49042	0	0.021631	0
novel.2909	0.926208	2.0263	0	0	4.04023	2.20818	1.43501
novel.2906	3.33349	3.74177	4.5749	4.74211	0.749967	0.910434	1.0154
novel.2596	3.86614	2.41883	2.84056	4.70657	0	0.0138295	0
novel.2380	23.6873	15.696	21.4425	19.1105	6.1172	4.25801	5.22468
novel.2262	0	0	0.0270671	0.027984	3.8027	4.74605	7.23626
novel.2077	2.0486	1.34146	3.00514	2.06559	0.012177	0	0.0437073
novel.2066	0	0	0.00589064	0	7.14395	1.52281	2.1207
novel.1628	0.780832	1.28557	0.639496	0.422557	2.38232	1.01996	1.5445
novel.1488	52.2279	78.4779	37.0259	56.8961	137.665	129.316	82.9647
novel.1382	0	0	0	0	1.41725	2.05522	2.40887
novel.1282	8.51336	9.94619	8.21211	10.4808	3.16155	3.98784	3.82233
novel.123	41.0288	36.764	35.7003	37.324	31.8005	24.5383	28.1356
novel.1131	117.811	64.7317	215.805	159.009	3.24705	26.3687	24.2807
novel.1125	1.73162	2.51711	4.08073	2.50285	6.08223	3.85461	4.66495
novel.1112	29.565	22.4462	24.4395	27.0872	18.2074	22.8768	22.22
novel.1037	93.841	71.5082	76.2771	59.7567	0.0208923	0.0589218	0

## Sheet: Table S7
Supplement Table S7. Scaffold with candidate loci
GeneID
Sme2.5_00008.1
Sme2.5_00018.1
Sme2.5_00021.1
Sme2.5_00027.1
Sme2.5_00059.1
Sme2.5_00066.1
Sme2.5_00081.1
Sme2.5_00142.1
Sme2.5_00158.1
Sme2.5_00182.1
Sme2.5_00183.1
Sme2.5_00226.1
Sme2.5_00241.1
Sme2.5_00250.1
Sme2.5_00281.1
Sme2.5_00298.1
Sme2.5_00326.1
Sme2.5_00339.1
Sme2.5_00398.1
Sme2.5_00423.1
Sme2.5_00473.1
Sme2.5_00474.1
Sme2.5_00481.1
Sme2.5_00484.1
Sme2.5_00536.1
Sme2.5_00590.1
Sme2.5_00655.1
Sme2.5_00656.1
Sme2.5_00696.1
Sme2.5_00810.1
Sme2.5_00827.1
Sme2.5_00844.1
Sme2.5_00915.1
Sme2.5_00941.1
Sme2.5_00956.1
Sme2.5_00965.1
Sme2.5_01033.1
Sme2.5_01049.1
Sme2.5_01069.1
Sme2.5_01074.1
Sme2.5_01098.1
Sme2.5_01180.1
Sme2.5_01192.1
Sme2.5_01232.1
Sme2.5_01314.1
Sme2.5_01382.1
Sme2.5_01509.1
Sme2.5_01522.1
Sme2.5_01656.1
Sme2.5_01725.1
Sme2.5_01774.1
Sme2.5_01877.1
Sme2.5_01930.1
Sme2.5_01952.1
Sme2.5_01966.1
Sme2.5_02035.1
Sme2.5_02170.1
Sme2.5_02187.1
Sme2.5_02286.1
Sme2.5_02357.1
Sme2.5_02403.1
Sme2.5_02419.1
Sme2.5_02524.1
Sme2.5_02529.1
Sme2.5_02556.1
Sme2.5_02661.1
Sme2.5_02724.1
Sme2.5_02739.1
Sme2.5_02844.1
Sme2.5_02861.1
Sme2.5_02928.1
Sme2.5_02964.1
Sme2.5_02995.1
Sme2.5_02996.1
Sme2.5_03095.1
Sme2.5_03260.1
Sme2.5_03276.1
Sme2.5_03317.1
Sme2.5_03325.1
Sme2.5_03344.1
Sme2.5_03353.1
Sme2.5_03376.1
Sme2.5_03460.1
Sme2.5_03478.1
Sme2.5_03485.1
Sme2.5_03554.1
Sme2.5_03583.1
Sme2.5_03602.1
Sme2.5_03609.1
Sme2.5_03649.1
Sme2.5_03677.1
Sme2.5_03681.1
Sme2.5_03816.1
Sme2.5_03818.1
Sme2.5_03906.1
Sme2.5_04115.1
Sme2.5_04332.1
Sme2.5_04488.1
Sme2.5_04572.1
Sme2.5_04634.1
Sme2.5_04709.1
Sme2.5_04837.1
Sme2.5_04937.1
Sme2.5_05232.1
Sme2.5_05389.1
Sme2.5_05759.1
Sme2.5_05967.1
Sme2.5_06174.1
Sme2.5_06179.1
Sme2.5_06210.1
Sme2.5_06567.1
Sme2.5_06718.1
Sme2.5_06764.1
Sme2.5_06922.1
Sme2.5_07221.1
Sme2.5_07294.1
Sme2.5_07459.1
Sme2.5_07665.1
Sme2.5_07736.1
Sme2.5_07775.1
Sme2.5_07935.1
Sme2.5_08174.1
Sme2.5_08478.1
Sme2.5_08680.1
Sme2.5_08732.1
Sme2.5_08821.1
Sme2.5_09095.1
Sme2.5_09318.1
Sme2.5_09515.1
Sme2.5_09521.1
Sme2.5_09863.1
Sme2.5_09964.1
Sme2.5_10000.1
Sme2.5_10056.1
Sme2.5_10879.1
Sme2.5_11788.1
Sme2.5_11847.1
Sme2.5_11869.1
Sme2.5_12185.1
Sme2.5_12276.1
Sme2.5_12649.1
Sme2.5_13103.1
Sme2.5_13239.1
Sme2.5_13530.1
Sme2.5_13624.1
Sme2.5_13809.1
Sme2.5_14027.1
Sme2.5_14051.1
Sme2.5_15020.1
Sme2.5_15930.1
Sme2.5_16003.1
Sme2.5_17551.1
Sme2.5_17726.1
Sme2.5_18137.1
Sme2.5_18866.1
Sme2.5_21070.1
Sme2.5_23156.1
Sme2.5_24963.1
Sme2.5_29950.1

## Sheet: Table S8
Supplement Table S8. Primers used in the reactions of qRT-PCR.
Target gene	Forward primers sequence(5'-3')	Revers primers sequence(5'-3')
Sme2.5_00175.1_g00022.1	ATCAGTCAAATGCTCCGTCAAT	TCAAATACTTAGCTCGCACCAC
Sme2.5_01102.1_g00006.1	ATCTCGACTGGGACCCTCTTC	CTCACCCTCAAATCTCATCTTAAAC
Sme2.5_00091.1_g00020.1	TGATCTTCTTTTGCCTGGTAC	TCCTCTTGCTTGACTTTCTGA
Sme2.5_01620.1_g00003.1	CTCTCAGCCAAAATCAACCGTG	GTCGAAGAAAAGCCTTGCCATC
Sme2.5_00097.1_g00013.1	GAATGGAGTGGTGGTGTGGG	CCTTGTTCATCGGTGGTGGA
Sme2.5_02308.1_g00009.1	CATCGGCACAGTGAGAGATC	GGTGAGGCAGTATGGAAAAC
Sme2.5_05267.1_g00006.1	GATTTGTGTATGGGAAGTGATG	AGCTGAGGAAGAAGGGTTTG
Sme2.5_07725.1_g00003.1	GCACCAGCTACCATTTCTGT	TATGTCTGTTCCTCGCCTCA
Sme2.5_08418.1_g00004.1	AGGCTCGGTTTGATGCTTT	CTTTGCCGTCTTTTGTCGC
β-actin	AGCTCAGTCTAAAAGAGGTA	TGTAAAATGTATGATGCCAA
